# Supplementary material for: Fatty acid oxidation organizes mitochondrial supercomplexes to sustain astrocytic ROS and cognition
Source: Nat Metab. 2023 Jul 17;5(8):1290–302. doi: 10.1038/s42255-023-00835-6 (PMC10447235; doi:10.1038/s42255-023-00835-6)
Supplement: Supplementary file 3 — This file contains the source data of the Supplementary figures. [file 42255_2023_835_MOESM3_ESM.xlsx]

## Sheet: Suppl Fig 1
	Suppl. Figure 1
	S1a	mRNA; fold						S1b	mRNA; fold
			Neurons	Astrocytes						Neurons	Astrocytes
				Acc	Cpt1a						Mtpa
		Culture 1	1	0.352	4.72				Culture 1	1	1.29534
		Culture 2	1	0.176	1.93				Culture 2	1	1.67018
		Culture 3	1	0.191	2.49				Culture 3	1	1.80667
		Culture 4	1	0.169	4.75
									mean	1	1.59073
		mean	1	0.222	3.4725				sem	0	0.152859
		sem	0	0.0435756	0.737839
	S1c	Seahorse OCR; pmol min-1 10-4 nuclei								Basal respiration
			Neurons			Astrocytes					Neu	Astroc
		Time (min)	MEAN	SEM	N	MEAN	SEM	N		Culture 1	134.3	88.32
		1.4	151.95	32.5	4	215.02	12.11	4		Culture 2	134.8	123.53
		9.9	146.77	32.73	4	209.39	12.07	4		Culture 3	173.43	87.51
		18.6	135.91	25.48	4	206.94	11.89	4		Culture 4	167.23	93.02
		27.2	89.94	9.3	4	163.9	4.83	4
		35.7	89.62	12.93	4	164.38	5.86	4		mean	152.44	98.095
		44.2	87.5	13.46	4	164.96	6.47	4		sem	10.4065	8.56489
		53.1	54.46	12.68	4	78.09	3.82	4		Etomoxir-inhibitable resp.
		61.5	51	10.77	4	76.13	2.61	4			Neu	Astroc
		70	49.35	10.89	4	75	2.1	4		Culture 1	12.2106	26.9025
		78.6	283.63	84.37	4	433.35	23.54	4		Culture 2	21.1358	44.8612
		87.1	273.25	86.38	4	486.82	28.59	4		Culture 3	25.6602	31.1376
		95.8	259.71	88.55	4	505.46	34.38	4		Culture 4	21.4784	30.0313
		104.4	37.84	17.04	4	54.5	3.59	4
		112.9	38.92	17.57	4	60.57	3.71	4		mean	20.1212	33.2331
		121.4	39.87	18.95	4	57.97	3.85	4		sem	2.83033	3.9784
	S1e	CPT1A protein levels; fold
			Control	CPT1A KO
		Animal 1	1	0.386389
		Animal 2	1	0.331702
		mean	1	0.359046
		sem	0	0.0273435
	S1f	Blood glucose; mg 100mL-1								Blood ketone bodies; mM
			WT			CPT1A KO					WT			CPT1A KO
		Time (h)	MEAN	SEM	N	MEAN	SEM	N		Time (h)	MEAN	SEM	N	MEAN	SEM	N
		0	184.33	6.64	3	179	5.51	3		0	0.3	0.06	3	0.3	0	3
		6	194.33	24.01	3	188.33	24.59	3		6	0.57	0.03	3	0.4	0	3
		12	179	30.09	3	159.67	15.07	3		12	0.7	0	3	0.6	0.06	3
		24	113.67	18.22	3	104	12.58	3		24	2.23	0.18	3	1.87	0.13	3
		36	88	17.52	3	77.33	5.81	3		36	2.47	0.13	3	2.4	0.25	3
	S1g	Volcano Plot; -log10(p-value)								S1h	Heat map; Scaled intensity
										Sample	Animal 1	Animal 2	Animal 3	Animal 4	Animal 5	Animal 6	Animal 1	Animal 2	Animal 3	Animal 4	Animal 5	Animal 6
	Metabolite	KO/WT	p-value	log2(KO/WT)	-log10(p-value)					Label	WT	WT	WT	WT	WT	WT	KO	KO	KO	KO	KO	KO
	glycine	1	0.911042	0	0.0404617					homocarnosine	-0,108918911	0,243415438	-0,049678244	-0,05077364	0,172537406	0,19441531	0,396753749	-0,001106951	0,047082445	0,229526048	0,076682153	0,313309072
	dimethylglycine	0.86	0.690198	-0.217591	0.161026					putrescine	-0,429602834	-0,217245763	-0,076564559	-0,69959985	-0,69959985	-0,69959985	-0,69959985	-0,554343906	-0,69959985	-0,69959985	-0,69959985	-0,69959985
	betaine	1.03	0.81586	0.0426443	0.0883841					spermidine	-0,174305648	0,137005185	-0,127318335	0,028177107	0,061472911	-0,13661522	-0,137920197	-0,26083785	-0,236258459	-0,010299701	-0,007581038	0,005827168
	serine	0.95	0.398059	-0.0740006	0.400053					1-methylnicotinamide	-0,799916993	-0,799916993	-0,799916993	-0,799916993	-0,799916993	-0,799916993	-0,799916993	-0,799916993	-0,799916993	-0,799916993	-0,799916993	-0,799916993
	N-acetylserine	0.98	0.653683	-0.0291463	0.184633					5-hydroxyindoleacetate	-0,181318372	0,364546538	0,15984443	-0,096633481	0,008721347	-0,008798079	0,106449303	0,196925508	-0,051347941	0,060574537	0,225018513	0,160115899
	threonine	0.99	0.657866	-0.0144996	0.181863					2-methylcitrate	0,232690026	0,340315179	0,3608645	-0,085961759	0,206549855	0,276836156	0,497528331	0,263713446	0,300584298	-0,052773472	-0,041826141	0,250401617
	N-acetylthreonine	1.06	0.130598	0.0840643	0.884063					alpha-ketoglutarate	0,443442458	-0,066187413	-0,156745614	0,041591221	-0,100394879	-0,116898717	-0,089623125	0,021806189	0,11220619	-0,225157803	-0,141315232	-0,170198966
	allo-threonine	0.93	0.910443	-0.104697	0.0407471					3-hydroxyisobutyrate	0,199819531	0,176322695	-0,017063686	-0,15163259	0,200593595	0,16216718	0,373311398	0,023055952	0,3212853	0,331134817	0,041515921	0,189515577
	alanine	0.94	0.426594	-0.0892673	0.369985					3-hydroxy-3-methylglutarate	0,144662886	-0,02699986	0,15227967	0,039850705	-0,043058782	-0,184822101	-0,046185063	0,045520914	0,022541014	-0,121477673	0,06550668	-0,186362025
	N-acetylalanine	1.42	0.141432	0.505891	0.849451					3-methoxytyramine	0,626212369	-1,680637893	-0,008654986	1,077555157	0,03748992	0,211402099	-0,53830524	0,003485298	0,829562428	-0,255379616	0,02034384	-1,204484849
	aspartate	1.01	0.840785	0.0143553	0.0753152					3-phosphoglycerate	-0,409684237	-0,368586221	-0,39434922	-0,140901036	0,251500038	-0,118662513	-0,322342786	-0,570595551	-0,238351956	0,015638902	-0,226296316	0,177962551
	N-acetylaspartate (NAA)	0.99	0.735895	-0.0144996	0.133184					cholate	-1,228932694	-1,228932694	-1,228932694	-0,9752982	-1,228932694	-1,228932694	-1,228932694	-1,228932694	-1,228932694	-1,228932694	0,560530083	-1,228932694
	asparagine	1.04	0.35874	0.0565835	0.445221					gamma-aminobutyrate (GABA)	0,007168804	-0,092654327	0,023386488	0,17613226	-0,114117455	-0,070877017	-0,018613128	0,08019346	0,121806433	0,24733765	0,229267675	0,011631828
	N-acetylasparagine	1.03	0.960546	0.0426443	0.0174818					4-hydroxynonenal	-1,531288737	-1,531288737	-0,417116336	-1,531288737	-0,388023821	-0,326215736	-1,531288737	-1,531288737	-0,879029122	-0,868858107	-0,300869822	-1,00681241
	glutamate	0.92	0.120735	-0.120294	0.918168					hypoxanthine	-0,333064117	-0,06705301	0,018237811	-0,286711943	-0,057470851	0,118882953	-0,018576617	-0,146619278	-0,022696527	-0,168133545	0,184845182	0,135415373
	glutamine	1.08	0.479511	0.111031	0.319202					guanine	0,102425626	-0,01603282	-0,026500378	0,229863548	0,057301425	-0,067055707	-0,3372147	-0,21223615	-0,326197181	-0,025878363	0,166808513	0,119029281
	alpha-ketoglutaramate	1.04	0.829059	0.0565835	0.0814144					linoleate (18:2n6)	-0,640315816	0,047496832	-0,861779212	-0,227089898	-0,293340792	-0,014070201	-0,052788389	-0,2460955	0,090313285	0,013874975	-0,055019645	-0,169144169
	N-acetylglutamate	0.98	0.692026	-0.0291463	0.159877					laurate (12:0)	-0,322750893	-0,044128678	-0,20176056	-0,084556936	-0,257230844	-0,187234908	-0,277437588	-0,160617844	-0,009063597	-0,185495357	-0,143178201	0,00221887
	N-acetylglutamine	1.1	0.529636	0.137504	0.276022					N6,N6,N6-trimethyllysine	0,000998872	-0,359869143	0,128602706	0,051784059	0,002728228	-0,013484138	-0,231229026	-0,139412492	-0,048579363	-0,13667369	0,12588896	-0,307261261
	glutamate, gamma-methyl ester	1.03	0.783218	0.0426443	0.106117					N-acetylputrescine	0,057560782	-0,440690512	-1,417697011	-0,605387779	-1,417697011	-0,324393709	-1,417697011	-0,41094618	-0,857986675	-1,417697011	-0,477531599	-1,417697011
	N-acetyl-aspartyl-glutamate (NAAG)	1.12	0.325228	0.163499	0.487812					N-formylmethionine	0,121066054	0,030399081	-0,001830068	0,049051738	-0,05240586	-0,07697652	0,042109083	0,064388779	-0,044516362	0,202657179	0,195056354	-0,047478757
	beta-citrylglutamate	1.12	0.140155	0.163499	0.853392					S-adenosylhomocysteine (SAH)	0,02966636	-0,254425759	-0,008106042	0,163582927	-0,055843423	0,000554027	-0,229482624	-0,036261035	0,051558655	-0,065927157	0,23749239	-0,123034804
	gamma-aminobutyrate (GABA)	1.13	0.0764313	0.176323	1.11673					glycolate (hydroxyacetate)	-0,055035855	-0,605603199	-0,025493271	0,000813182	0,037880471	-0,004039397	-0,700035444	-0,23715062	-0,489382264	-0,290449124	0,080634961	-0,135220894
	carboxyethyl-GABA	1.02	0.887244	0.0285692	0.0519568					adenosine 3',5'-cyclic monophosphate (cAMP)	-0,271638041	-0,074081688	-0,078055434	-0,090969793	0,04548487	-0,255099794	0,137587276	0,102966281	0,260885426	0,089589643	-0,100757001	-0,154713241
	N-methyl-GABA	1		0	0					adenosine 5'-diphosphate (ADP)	0,419279795	0,004451875	0,084437127	0,14756448	0,070125825	-0,000850954	-0,083328377	0,037109725	-0,275224476	-0,107363395	-0,136427527	-0,112434416
	histidine	1.15	0.304258	0.201634	0.516758					adenosine 5'-monophosphate (AMP)	0,388154526	0,118409501	0,148688205	0,121088917	-0,25915278	-0,169011255	0,002395084	0,248818486	-0,313784252	-0,038877898	-0,293424426	-0,530375241
	1-methylhistidine	1.31	0.0790167	0.389567	1.10228					2'-deoxyadenosine	0,464322959	-0,59232432	0,192175677	0,140154955	0,160015821	-0,179219736	-0,249817462	0,040076192	0,13194292	0,00536574	0,155643986	-0,179383468
	3-methylhistidine	1.27	0.13368	0.344828	0.873932					5-methylthioadenosine (MTA)	-0,127203632	0,013932855	-0,175499182	-0,096814415	0,100349583	0,044709701	-0,040479923	-0,283178678	-0,324885539	-0,009483663	-0,191466687	0,035150785
	N-acetylhistidine	0.95	0.772525	-0.0740006	0.112088					N6-methyladenosine	-0,567082486	-0,335011319	-0,069522989	-0,144078173	0,208671935	0,096348357	-0,093866798	-0,459558855	0,285492737	-0,336239575	0,639939366	0,246186551
	trans-urocanate	0.62	0.344955	-0.68966	0.462238					adenosine 5'-diphosphoribose (ADP-ribose)	0,848921413	1,007991748	0,349467584	0,620458828	0,004022774	-0,579517238	-0,26574458	0,436677876	-0,200219889	-0,280336131	0,069385354	-0,117340834
	imidazole propionate	3.52	0.174792	1.81558	0.757478					AICA ribonucleotide	-0,604282216	-0,103767408	-0,828791715	0,001087178	-0,524711857	0,155109461	-0,828791715	-0,304265821	-0,753882364	0,100673158	0,090444993	-0,401548687
	formiminoglutamate	1.04	0.5577	0.0565835	0.2536					ribose 1-phosphate	-0,046722224	0,081149478	0,02902049	0,016084642	0,13138436	0,09426086	0,09840856	-0,075241813	0,100934668	0,073431725	0,105131493	0,243869942
	imidazole lactate	0.94	0.360503	-0.0892673	0.443091					arachidonate (20:4n6)	-0,158571565	0,062738206	-0,316295943	0,22418665	-0,185497514	0,078213465	0,050381722	0,043712616	0,13995572	0,025405281	-0,042354499	-0,351622471
	carnosine	0.95	0.82796	-0.0740006	0.0819905					arachidonoyl CoA	0,028909574	0,187134154	0	0,193206361	0,090463597	0,042849478	0,182927625	-0,070368782	0,266850932	0,367337079	-0,094461352	0,105058122
	homocarnosine	1.12	0.250886	0.163499	0.600524					arginine	-0,398500973	0,033752692	-0,169396041	-0,265348873	-0,001924083	0,12970302	0,063565564	-0,242527373	0,007590794	0,010717471	0,222088897	0,260285287
	anserine	1.07	0.24981	0.0976108	0.60239					argininosuccinate	-0,421050377	0,139486416	-0,202773437	-0,310115865	0,165620314	0,378999077	-0,101858793	-0,247718859	-0,120515931	-0,102523817	0,412288423	0,603844977
	1-methylhistamine	1.13	0.386427	0.176323	0.412932					ascorbate (vitamin C)	0,029512208	-0,161101853	0,075423224	-0,012599923	0,025189374	-0,003522873	0,026878906	0,056776354	0,021426139	-0,028727137	-0,030875749	-0,082535738
	1-methyl-4-imidazoleacetate	1.07	0.434333	0.0976108	0.362177					aspartate	-0,236905993	0,013506561	-0,046655023	-0,015873139	0,051915495	0,00331722	-0,08924486	-0,091300431	-0,180669423	0,07092058	0,045901602	0,08951914
	1-methyl-5-imidazoleacetate	1	0.8328	0	0.0794595					3-(4-hydroxyphenyl)lactate	0,166445292	-0,045585984	0,034914916	0,226841898	0,238733373	0,062143128	0,15988802	0,270622798	0,166665609	0,245452865	0,644008294	0,021334655
	1-methyl-5-imidazolelactate	0.87	0.149359	-0.200913	0.825767					beta-alanine	-0,036895784	-0,010185285	0,04196547	0,118680533	-0,153512763	-0,126595147	0,024183313	-0,05173267	0,008556151	0,138503288	0,012141767	0,199615407
	1-ribosyl-imidazoleacetate	1		0	0					carnosine	0,367583157	-0,141378495	-0,340392462	0,340560789	0,221929103	0,145633928	0,04258409	-0,062538967	-0,095070868	0,021339787	0,413623752	0,089495776
	4-imidazoleacetate	0.77	0.15114	-0.37707	0.82062					biliverdin	-0,303671992	-0,546815566	-0,174234788	-0,136618519	0	-0,252817718	-0,652652089	0,084771224	-0,038235479	-0,436076152	0,094722036	-0,310908734
	lysine	1.01	0.926037	0.0143553	0.0333718					succinate	0,030989992	0,075933999	-0,021298731	-0,164196477	-0,274550519	-0,582575899	0,525413165	0,264381213	0,44501054	0,379309508	-0,470680173	-0,107729284
	N2-acetyllysine	0.9	0.117739	-0.152003	0.929081					3-hydroxybutyrate (BHBA)	-0,152312407	-0,043317292	-0,431077939	-0,303403788	-0,161435411	-0,593225014	-0,038927001	0,073402388	-0,185936768	-0,012963014	-0,082522705	-0,230540235
	N6-acetyllysine	0.99	0.869135	-0.0144996	0.0609128					cholesterol	0,121827921	0,147235162	0,10453071	-0,062251553	-0,304951709	-0,162785146	-0,005099215	0,145283057	0,112022474	-0,512036878	-0,154505151	-0,095744915
	N2-acetyl,N6,N6-dimethyllysine	0.86	0.60098	-0.217591	0.22114					choline phosphate	-0,043312704	-0,300258825	0,055426786	0,067280413	-0,08120622	-0,157232725	-0,227665735	-0,089222505	0,11351046	-0,114588789	0,150080462	-0,262328726
	N6-methyllysine	1.01	0.722458	0.0143553	0.141187					CoA-glutathione*	0,146722344	0,049224516	0,043285553	0,256315153	-0,159448134	-0,425775273	0,081633022	0,094699955	0,050412093	0,297188638	0,13594896	-0,418602837
	N6,N6,N6-trimethyllysine	0.91	0.346894	-0.136062	0.459803					coenzyme A	0,383106664	0,515712726	0,294961586	0,678309778	-0,236255807	-0,453506371	0,587939775	0,400662543	0,330667246	0,604348951	0,212781577	-0,525975417
	hydroxy-N6,N6,N6-trimethyllysine	0.92	0.220458	-0.120294	0.656675					corticosterone	0,242472618	1,246526805	-0,305094507	0,425995653	0,489403175	0,85611992	1,064916501	0,419102579	0,769520647	0,387115316	0,428368035	0,581166852
	5-hydroxylysine	1		0	0					creatinine	0,101113714	-0,06953867	0,121028824	0,054618728	0,014355721	-0,011738174	-0,139547043	0,020832424	-0,086658896	0,071962316	0,201433115	-0,032272595
	5-(galactosylhydroxy)-lysine	1.02	0.675831	0.0285692	0.170162					cysteinylglycine	0,305875479	0,065548915	0,291625757	0,397546496	0,33277854	0,203631641	0,093588754	0,143480998	-0,056613168	0,277067722	0,214822865	0,225608537
	fructosyllysine	0.89	0.0434204	-0.168123	1.36231					cytidine diphosphate	0,370823453	-0,649269021	0,113477366	0,228973912	-0,059151604	-0,296609119	-0,571999942	0,106453336	-0,599889021	-0,812492714	-0,232871	-0,812492714
	saccharopine	1.17	0.289479	0.226509	0.538383					cytidine 5'-monophosphate (5'-CMP)	-0,064331446	-0,025088815	-0,050600982	-0,040207279	-0,144214482	-0,030389198	0,055669039	-0,013141317	-0,175751339	0,034865483	-0,007212303	-0,132223481
	2-aminoadipate	0.85	0.204288	-0.234465	0.689757					mannose 6-phosphate	-2,291280604	0,210667003	-0,226664843	-0,796709666	-0,526736004	-0,726447562	0,138699743	-0,242160736	-0,397629223	0,041556244	-0,344186261	0,278043743
	glutarylcarnitine (C5-DC)	0.8	0.42336	-0.321928	0.37329					sphingosine	0,137585404	0,014234207	0,028135256	0,130371772	0,088303609	-0,022406075	-0,018066837	0,082460675	0,019024196	0,091300077	0,192341964	0,206352921
	pipecolate	0.95	0.756106	-0.0740006	0.121417					dehydroascorbate	-0,212718862	-0,395626839	-0,205536964	-0,309791575	-0,392681478	-0,41242828	-0,3384862	-0,31413791	-0,271779458	-0,503565555	-0,395850563	-0,221422376
	6-oxopiperidine-2-carboxylate	0.81	0.305268	-0.304006	0.515319					deoxycholate	-1,101264897	-0,365067058	-0,645020292	-0,2100565	-0,428462358	-0,072179226	-0,830518312	-0,017751575	-0,749852376	-1,131429585	1,917042521	-0,395745676
	N,N,N-trimethyl-5-aminovalerate	1.02	0.917346	0.0285692	0.037467					dihydroxyacetone phosphate (DHAP)	-1,714387217	0,240525112	-0,081156212	-0,142332724	0,247156109	0	-0,03145987	-0,157515524	-0,106570705	0,305061422	0,291200277	0,482307298
	N-acetyl-2-aminoadipate	0.86	0.292947	-0.217591	0.533211					cystathionine	-0,00182182	-0,091064502	-0,046078985	0,046865363	0,001818507	-0,161500613	-0,06927314	-0,187270983	-0,003836915	0,138220021	0,139312039	0,135089094
	phenylalanine	1.17	0.0879214	0.226509	1.05591					sphinganine	-0,011733402	-0,109701018	-0,052436958	0,215778938	0,009043672	-0,06407537	-0,325848231	0,035861815	-0,227015157	-0,13774682	0,054498071	-0,113012092
	N-acetylphenylalanine	1.23	0.278447	0.298658	0.555257					flavin adenine dinucleotide (FAD)	0,095759009	0,046784741	-0,033135062	0,029679448	0,015665278	-0,063911248	-0,046166859	-0,038740259	0,04141355	-0,016007144	0,014328382	0,018645396
	phenyllactate (PLA)	1.07	0.569205	0.0976108	0.244731					fumarate	0,336473975	-0,698683964	-0,026275579	0,351061793	0,415112681	0,36435308	-0,333800152	-0,088143164	-1,271478148	0,170272913	0,385577431	0,369093481
	tyrosine	1.19	0.0639739	0.250962	1.194					gamma-glutamylglutamate	-0,107414051	-0,18055595	0,153552461	0,11230896	0,186083597	0,281108212	-0,137970098	-0,081090978	-0,004707524	0,057024517	0,411986082	0,120142687
	N-acetyltyrosine	1.12	0.603102	0.163499	0.219609					guanosine 5'-diphospho-fucose	-0,074899226	0,182445228	0,099337983	0,036525705	0,014679283	-0,115964947	-0,061816915	0,13487316	-0,149689458	0,00200527	0,021926824	-0,063263584
	3-(4-hydroxyphenyl)lactate	1.16	0.200111	0.214125	0.69873					gluconate	-0,044477133	-0,032305645	-0,037886162	-0,238257356	-0,201336554	-0,762324437	0,064717481	0,165748596	0,0539108	0,028046165	-0,311435832	-0,108998707
	phenol sulfate	1.1	0.829382	0.137504	0.0812456					glycine	-0,189426927	0,246123717	0,111834524	-0,048624569	0,152174509	0,062180785	-0,013795159	-0,065008208	-0,020682387	0,114751234	0,207557812	0,16526928
	dopamine	0.73	0.711374	-0.454032	0.147902					guanidinoacetate	-0,534875069	-0,124052365	-0,35947034	-0,38721484	-0,092586686	-0,412755154	-0,089515614	-0,285197343	-0,484337395	-0,20701069	-0,244469007	-0,027097891
	3-methoxytyrosine	1		0	0					guanosine 5'-diphosphate (GDP)	-0,036538877	-0,119283643	-0,042740271	0,276974002	0,003747885	-0,003761984	0,003156709	-0,055036048	-0,003166705	0,228078567	0,334866539	-0,059476681
	3-methoxytyramine	0.72	0.630977	-0.473931	0.199987					guanosine 5'-monophosphate (5'-GMP)	0,067260927	-0,045341484	0,017820572	0,014873809	-0,243316234	-0,022661034	-0,139281794	0,071838725	-0,29333121	-0,028354963	-0,11084419	-0,414631746
	o-tyrosine	0.92	0.740916	-0.120294	0.130231					histidine	0,000450831	-0,000451035	-0,002712063	-0,211877891	0,011771377	0,152868175	-0,034474229	0,034069931	0,075708571	-0,119763653	0,573489744	0,153499964
	O-methyltyrosine	0.86	0.100482	-0.217591	0.997914					hypotaurine	0,00470351	-0,238866792	-0,000569156	-0,212810868	0,011987938	-0,103746219	-0,096441049	0,104207009	-0,315231326	0,002022436	0,529169108	-0,252015879
	N-formylphenylalanine	0.97	0.806919	-0.0439433	0.0931701					inosine	-0,350013558	-0,027045296	-0,011161023	-0,283199386	-0,034059429	-0,002212545	0,048945296	-0,11269176	0,054898663	-0,039394666	0,029087661	0,10490915
	tryptophan	1.18	0.205302	0.238787	0.687607					inosine 5'-monophosphate (IMP)	-0,334836075	-0,569481199	-0,392086357	-0,209182901	-0,369944077	0,021618448	-0,635635485	-0,028932317	-0,51351132	-0,544778024	-0,408470698	-0,617638012
	N-acetyltryptophan	1.54	0.127472	0.62293	0.894584					myo-inositol	-0,121998022	0,133989299	0,021485112	0,002378265	0,173704001	0,072081465	0,100268026	-0,029550099	0,044932605	0,136029898	-0,031990232	0,180046845
	C-glycosyltryptophan	0.95	0.412727	-0.0740006	0.384337					inositol 1-phosphate (I1P)	0,013176313	0,609743398	0,054630433	-0,128157957	0,063243326	-0,0353464	0,739732663	0,240602368	0,186459341	0,429057361	-0,161728925	0,404067312
	oxindolylalanine	0.9	0.386585	-0.152003	0.412755					isoleucine	-0,282731813	-0,190617177	-0,150713311	-0,143078008	-0,010122369	0,097210937	0,021503248	-0,165239456	0,064770911	0,009530153	0,191109405	0,095386037
	kynurenine	1.05	0.575889	0.0703893	0.239661					2-aminoadipate	0,3680031	0,370413427	0,579695615	0,308423894	0,797842295	0,214541277	0,249527236	0,181716898	0,18441795	0,328092744	0,633166545	0,123476057
	serotonin	1.14	0.381009	0.189034	0.419064					citrulline	-0,241585093	-0,496245966	0,38611494	-0,296651743	-0,221196773	-0,00057061	-0,439059424	-0,265826946	-0,251010635	-0,514361031	-0,041469829	-0,43662199
	5-hydroxyindoleacetate	1.07	0.428296	0.0976108	0.368256					saccharopine	0,036738071	0,722266611	0,159926422	0,103055994	0,283301742	0,184990577	0,371495059	0,253310718	0,187675117	0,682028817	0,201033695	0,757624501
	indolelactate	1.17	0.202161	0.226509	0.694303					leucine	-0,299047696	-0,19734648	-0,098204528	-0,141514377	-0,14389969	0,019163256	-0,011986361	-0,076058851	0,070308189	0,060508223	0,221484403	0,044029674
	3-indoxyl sulfate	1.15	0.512621	0.201634	0.290204					lysine	-0,166286116	0,016683385	-0,107490244	-0,041863581	0,049506308	0,032039744	-0,13838075	-0,181291025	-0,092023705	0,06151049	0,08883088	0,078561271
	leucine	1.21	0.00819744	0.275007	2.08632					malate	0,075563617	0,027799278	0,034355894	-0,019969795	0,081710965	0,061720485	-0,082959278	0,006175749	-0,051215326	-0,006848773	0,063931925	0,153585208
	N-acetylleucine	1.24	0.166241	0.31034	0.779262					methionine	-0,145932492	-0,025950463	-0,093611042	-0,034393414	-0,007250597	0,169349769	0,052825203	-0,168324932	0,04616955	0,050854567	0,174566971	0,178148902
	isovalerylcarnitine (C5)	0.96	0.758036	-0.0588937	0.12031					palmitate (16:0)	-0,135603816	0,179723636	-0,328397191	0,181433709	-0,002189041	0,129777079	0,030723284	0,105098737	0,186219154	-0,016734395	0,010997133	-0,156266303
	beta-hydroxyisovalerate	1.03	0.561512	0.0426443	0.250641					nicotinamide adenine dinucleotide reduced (NADH)	1,04072923	-0,698443972	-0,279772749	0,823189117	0,065286097	-0,025247518	-0,163099016	0,609898653	-0,468173918	0	-0,502911273	-0,698443972
	beta-hydroxyisovaleroylcarnitine	1.06	0.449278	0.0840643	0.347485					nicotinamide	0,016590571	-0,023546686	0,098980319	0,108990391	-0,021276629	-0,014320959	-0,021627297	0,044233503	0,042016968	0,208425327	0,201021666	-0,000473412
	3-methylglutaconate	1.02	0.736796	0.0285692	0.132653					stearate (18:0)	0,018443338	0,119393015	-0,152061159	0,185701406	0,009435243	0,10015925	0,005564429	0,197957124	0,214196555	-0,009525115	0,042449733	-0,117748365
	3-methylglutarylcarnitine (2)	0.89	0.619162	-0.168123	0.208196					oleoyl CoA	0,161789071	0	0,149355246	0,2403117	0,056535441	-0,157354656	0,045247036	0,211339576	-0,031354114	0,333109466	-0,154539724	0,006356254
	isoleucine	1.16	0.0696045	0.214125	1.15736					ornithine	-0,365127934	-0,599398535	-0,433952947	-0,277579121	-0,282716936	-0,28126656	-0,266323747	-0,34061091	-0,47354591	-0,326030532	-0,147649311	-0,423972151
	N-acetylisoleucine	1.25	0.504383	0.321928	0.29724					orotate	0,034870106	-0,150768322	-0,084933209	0,045680938	0,002657597	0,000288953	-0,012727947	0,027445795	-0,10102583	0,074490415	0,305205227	-0,055981357
	2-hydroxy-3-methylvalerate	0.91	0.974147	-0.136062	0.0113755					glutathione, oxidized (GSSG)	0,122126563	-0,222950682	-0,132836476	0,159332951	0,005403143	-0,055304266	-0,011550428	-0,047555108	-0,135244547	-0,011123391	-0,201756854	-0,174064104
	2-methylbutyrylcarnitine (C5)	0.88	0.345212	-0.184425	0.461914					palmitoleate (16:1n7)	-0,53233483	0,037772276	-0,714525128	-0,12908226	-0,333655152	-0,079246408	0,113720648	0,00168182	0,332695726	0,241659793	0,03081901	0,231466404
	tiglylcarnitine (C5:1-DC)	1.01	0.966695	0.0143553	0.0147104					palmitoyl CoA	0,084094956	0,128967319	0,29608357	0,447234376	0,264002842	-0,138341082	-0,37709004	0,083071668	0,020347856	0,323246871	-0,292036381	-0,003245255
	3-hydroxy-2-ethylpropionate	1.14	0.501537	0.189034	0.299697					phenylalanine	-0,227620921	-0,013169022	-0,11467424	-0,09438165	-0,059575498	0,113836486	0,058566521	-0,109812671	0,02518452	0,029934932	0,355682949	0,150920551
	ethylmalonate	1.02	0.593404	0.0285692	0.226649					phosphate	0,058507991	-0,113986837	0,022137587	0,025338272	0,06274356	0,022401765	-0,076560148	-0,028408701	0,02392585	0,099016094	0,16236992	0,007861968
	methylsuccinate	1.22	0.432895	0.286881	0.363617					phosphoenolpyruvate (PEP)	-0,549863258	-0,835010248	-0,358255703	-0,284852811	-0,064362008	-0,666861365	-0,691540726	-0,456606412	-0,368642321	-0,243280495	-0,482052551	-0,282975026
	valine	1.09	0.245745	0.124328	0.609516					proline	-0,128449443	-0,258327862	-0,05563299	-0,075440088	-0,090593533	0,123156177	-0,023481114	-0,068528163	0,008012785	-0,041739085	0,271693639	-0,005224645
	N-acetylvaline	1.18	0.0589938	0.238787	1.22919					lactate	0,091927867	0,025614554	0,094478341	-0,006973173	0,008736058	0,061686239	0,104009549	0,056905764	0,086933474	0,080674091	-0,055370134	0,004823091
	3-methyl-2-oxobutyrate	1.63	0.0529925	0.704872	1.27579					prostaglandin E2	0,013550504	-0,618463431	-0,013736645	-0,190799483	-0,005447737	0,118668188	-0,928433172	0,074883972	-0,569997106	-0,484482764	0,236564979	0,042608224
	alpha-hydroxyisovalerate	1.04	0.642209	0.0565835	0.192323					pyridoxal	0,005087097	-0,295145315	-0,286429412	-0,132367793	-0,019842899	-0,201607397	0,117054212	-0,184488566	0,153382435	0,18346718	0,337987387	0,1527298
	isobutyrylcarnitine (C4)	0.89	0.508262	-0.168123	0.293913					pyridoxal phosphate	0,040907294	-0,03964071	-0,036468609	0,000968885	0,052687435	0,1387044	-0,003668801	0,003655391	-0,059356843	-0,116537241	-0,047650569	0,071100835
	3-hydroxyisobutyrate	1.13	0.201182	0.176323	0.696411					pyridoxamine phosphate	-0,125325086	0,258928521	-0,04538153	0,050360445	0,198566423	0,220123043	0,199438557	0,000665818	-0,0502974	0,085794598	0,031213713	0,220471031
	methionine	1.08	0.271914	0.111031	0.565569					glutathione, reduced (GSH)	0,962780513	0,396102362	0,013425865	0,475085517	0,336030009	0,069971485	1,095120675	1,189458642	0,24585825	0,855087465	-0,427399691	-0,630389136
	N-acetylmethionine	1.25	0.000765525	0.321928	3.11604					retinol (vitamin A)	-0,170017557	-0,322913198	-0,437881655	-0,348062527	-0,58772706	-0,573933298	-0,528752576	-0,114201895	-0,29799613	-0,363411119	-0,217407268	-0,230193556
	N-formylmethionine	1.06	0.316978	0.0840643	0.498971					riboflavin (vitamin B2)	0,133259878	-0,166333905	-0,071452118	-0,001588531	0,065190188	-0,081976547	-0,077583823	-0,065267348	-0,000647135	-0,126331254	0,102454482	-0,062199277
	methionine sulfoxide	1.07	0.574273	0.0976108	0.240882					serine	0,049101298	-0,183245111	0,13037047	-0,016143873	-0,041290311	0,025727322	-0,041217183	-0,119918662	0,006643457	-0,103396299	0,09122383	-0,178641934
	N-acetylmethionine sulfoxide	1.27	0.166766	0.344828	0.777892					serotonin	-0,058684858	0,231975619	0,080514578	0,4097033	0,032920569	-0,710386559	0,278746244	0,200293543	0,15963195	0,465353295	-0,150955378	0,029667683
	S-adenosylmethionine (SAM)	1.01	0.868692	0.0143553	0.0611341					taurine	0,193638255	-0,611916887	-0,058323207	0,105307798	-0,069731154	-0,04873206	-0,233811809	-0,098070092	-0,111548503	-0,175208735	-0,03402709	-0,290955325
	S-adenosylhomocysteine (SAH)	1	0.938017	0	0.0277894					myristate (14:0)	-0,164028204	0,020042536	-0,375775422	0,092929275	-0,103969024	0,020136843	-0,020452469	-0,051784795	0,18356836	0,115104848	-0,002427008	-0,061236127
	2,3-dihydroxy-5-methylthio-4-pentenoate (DMTPA)	0.99	0.723506	-0.0144996	0.140558					thiamin diphosphate	-0,039737152	0,418530536	-0,170719805	0,051329589	-0,001716212	-0,3263459	0,467940494	0,118075937	0,035949581	0,27517841	-0,184222643	-0,024064542
	2-hydroxy-4-(methylthio)butanoic acid	1.04	0.761783	0.0565835	0.118169					thiamin monophosphate	-0,34783754	0,074146047	-0,154449849	-0,088122955	0,027092939	-0,091576478	-0,064217723	-0,174687618	-0,072935515	0,143258976	0,127412071	0,09216092
	cystathionine	1.08	0.320678	0.111031	0.493931					urea	-0,036492669	-0,291812229	-0,094641779	-0,036746758	0,051986944	0,008721067	-0,089901088	-0,074785993	0,049856381	-0,136215277	-0,114985693	-0,069346038
	cysteine	1.09	0.30789	0.124328	0.511604					uridine	-0,019679756	-0,069986122	0,07030163	-0,063963655	0,012646756	-0,00241328	0,048311671	0,004452316	0,055064354	0,00240747	0,075875077	0,029286317
	S-methylcysteine	0.9	0.469669	-0.152003	0.328208					2'-deoxyuridine	-0,11452554	0,364703297	0,045676717	-0,045798506	0,017954411	-0,169753565	0,057334618	0,350829305	0,086570766	-0,03813935	0,05096385	0,151087502
	lanthionine	1.19	0.0462712	0.250962	1.33469					trans-urocanate	-0,813715329	0,125431581	-1,736945375	-0,485161045	-1,73325279	-1,159629184	-2,45090895	-0,766141251	-1,024790105	-1,392711662	-0,972050884	-1,502145668
	cysteine sulfinic acid	0.82	0.496298	-0.286304	0.304257					glutamate	0,12198314	-0,141286485	0,057380417	0,057838425	0,057235314	-0,001526775	-0,055167515	0,003070406	-0,135331944	-0,044905975	0,048549781	-0,181699336
	hypotaurine	1.13	0.543176	0.176323	0.26506					glutamine	0,092924726	-0,033837036	0,312744266	0,176132439	0,058327682	0,053405678	0,117075541	0,001281842	0,302558162	0,118967518	0,483338728	0,033398068
	taurine	0.9	0.554124	-0.152003	0.256393					threonine	0,03858021	0,059537507	0,119381306	0,098503842	0,050662776	0,047792237	-0,033863988	0,006494451	0,048914712	0,144957359	0,054240324	0,111051518
	N-acetyltaurine	0.93	0.788847	-0.104697	0.103007					tryptophan	-0,228631106	0,161216628	-0,064341523	0,062624422	0,054194132	0,13655832	0,00205236	0,002903526	-0,047895068	0,256511497	0,553335816	0,27503816
	taurocyamine	1.05	0.595777	0.0703893	0.224917					valine	-0,037747332	-0,143492781	0,058301293	0,065354824	0,014069424	0,078507508	-0,031604054	-0,014270201	0,167395009	0,154600544	0,270398662	-0,037965043
	arginine	1.18	0.163789	0.238787	0.785715					pyridoxamine	0,083984756	-0,101724451	0,020227407	0,108979097	-0,104376711	-0,133295976	0,143012026	0,240960119	0,13318492	0,3499069	0,334310707	0,060727093
	argininosuccinate	1.14	0.558565	0.189034	0.252926					glucose	-1,670486365	0,295573296	-0,114567605	-1,081520523	-0,606614908	-1,1473097	0,322788466	0,143984954	-0,32947381	-0,072520755	-0,674076694	0,033333416
	urea	0.99	0.916579	-0.0144996	0.0378302					adenosine	0,508268372	0,03616467	0,277521814	0,565710327	0,260412627	-0,202404631	0,232575195	0,239430459	0,430700506	0,281862928	0,203844862	-0,122854706
	ornithine	1.04	0.547741	0.0565835	0.261425					betaine	0,079838048	-0,186952943	-0,017047472	-0,027603372	-0,262358441	-0,219505707	-0,367567622	0,002866886	0,011682128	0,112849384	-0,051726104	-0,211701511
	3-amino-2-piperidone	1.41	0.204217	0.495695	0.689908					cysteine	-0,032915376	0,015667408	0,161736349	0,046608665	0,216680366	0,273618843	0,116198962	0,058412082	0,045906173	0,319306717	0,431433366	0,229480315
	2-oxoarginine	0.91	0.426077	-0.136062	0.370511					mannose	-0,846371226	-0,035963334	-0,278567644	-0,846371226	-0,846371226	-0,846371226	0,040682	-0,269984087	-0,368433183	-0,139380392	-0,657950167	0
	citrulline	0.81	0.245192	-0.304006	0.610493					dimethylglycine	-0,782546513	-1,674445936	-0,113631639	-0,127752453	-1,064825286	-1,066512861	-0,335080447	-0,46148615	-0,584905235	-1,674445936	-1,674445936	-0,955655263
	homoarginine	1.18	0.625228	0.238787	0.203962					alanine	0,073176339	-0,209483107	0,170631647	-0,015714266	0,041081333	0,175359402	-0,044794516	-0,05650903	-0,06733334	-0,064575863	0,206571719	-0,110580081
	homocitrulline	0.88	0.294389	-0.184425	0.531078					tyrosine	0,034000188	-0,109531822	0,16239991	0,108598293	0,024524956	0,152315805	0,228181165	0,069585123	0,196159442	0,15389514	0,551455265	0,191347493
	proline	1.11	0.175661	0.15056	0.755326					pseudouridine	-0,142517741	-0,221254254	-0,039523332	-0,142452278	0,056163314	-0,003490476	-0,154006623	-0,149514872	-0,243301349	-0,078091939	0,081134336	-0,072486112
	dimethylarginine (SDMA + ADMA)	1.21	0.0737303	0.275007	1.13235					pyruvate	0,246203177	0,242735542	0,47601938	0,145660458	0,179401988	0,271470944	0,149622711	0,228115751	0,073540297	-0,205818782	-0,05976457	-0,543488084
	N-acetylarginine	0.93	0.626612	-0.104697	0.203002					uracil	-0,413865133	-0,311920203	0,117722273	-0,166544413	0,137902969	0,214636449	-0,273114343	-0,278367405	0,030565433	-0,086233818	0,440657912	0,04659251
	N-delta-acetylornithine	1		0	0					cytidine	0,147320069	-0,675124625	0,096666676	-0,082460201	0,026691034	-0,07519532	-0,327278823	-0,052782455	-0,304110739	-0,327679452	0,069576904	-0,353757046
	trans-4-hydroxyproline	0.98	0.902819	-0.0291463	0.0443991					arabinose	0,154755091	0,066090784	0,120767233	-0,02721082	0,098152611	0,030689695	0,146727962	-0,067152572	-0,07041556	-0,066911914	-0,091068388	-0,153052647
	N,N,N-trimethyl-alanylproline betaine (TMAP)	0.93	0.501046	-0.104697	0.300122					uridine 5'-monophosphate (UMP)	0,357391013	-0,055672953	0,00209785	-0,118910332	-0,245086649	-0,125762411	-0,052778347	0,17730157	-0,263754911	-0,054945211	-0,01940156	-0,504136008
	N-monomethylarginine	1.3	0.143035	0.378512	0.844558					uridine 5'-diphosphate (UDP)	0,356355871	-0,878211841	-0,159612483	0,245162348	0,220279459	-0,118470373	-0,695428509	-0,335571588	-0,87437624	-0,656475147	-0,900527441	-0,45975459
	argininate	1.03	0.521451	0.0426443	0.282786					thymidine	-0,199049195	0,126873182	-0,156818195	0,058417361	0,038778204	-0,21075761	-0,050957061	0,108427065	0,108363144	0,102080456	0,166046422	0,090075647
	guanidinoacetate	1.1	0.346112	0.137504	0.460784					thiamin (vitamin B1)	-0,534680389	-0,24632312	-0,207131419	-0,098915952	0,019737022	-0,05370054	-0,13070602	-0,330454419	-0,105928705	-0,022377411	0,258976765	0,044475261
	creatine	0.99	0.644794	-0.0144996	0.190579					fructose	-0,543127437	0,59082545	-0,124864724	-0,41432689	0,032262393	-0,377760279	0,449618585	0,194112742	-0,139555286	0,197999513	-0,426954229	0,418673985
	creatinine	0.98	0.628138	-0.0291463	0.201945					adenine	0,179911486	0,167930526	0,264632786	0,20733907	0,364138006	0,001287937	0,345931822	0,116137769	0,38027918	0,509529872	0,440641515	0,350131947
	creatine phosphate	0.9	0.56915	-0.152003	0.244773					caprate (10:0)	0,145450725	-0,14585341	0,017470355	0,015629369	-0,125161076	1,171075832	-0,128025873	-0,283516893	0,042783582	-0,164780605	-0,277677266	0,316093344
	putrescine	0.79	0.129449	-0.340075	0.887903					margarate (17:0)	-0,048996475	0,408982708	-0,370320535	0,14235075	-0,173246452	0,187474381	0,209690016	0,173456299	0,304471323	0,062880839	0,024342367	-0,045717568
	N-acetylputrescine	0.7	0.352119	-0.514573	0.453311					nonadecanoate (19:0)	0,018396584	0,417111222	-0,369460427	0,237633621	-0,000246132	0,227429594	0,257393335	0,172343094	0,490634627	0,044286885	0,060567899	0,096009923
	N-acetyl-isoputreanine	1.02	0.789723	0.0285692	0.102525					arachidate (20:0)	0,057948105	0,119121857	-0,364313233	0,142166677	0,050746017	0,3101916	0,062347015	0,066837911	0,268228215	-0,029094478	-0,003025987	0,003016858
	spermidine	0.93	0.335628	-0.104697	0.474141					maltose	-0,705090102	-0,195430772	0,055969652	-1,323853853	-1,70785051	-1,70785051	-0,218735577	0	0,159616945	-1,269481915	-1,70785051	-1,062180204
	(N(1) + N(8))-acetylspermidine	0.98	0.679844	-0.0291463	0.167591					ribose	-0,099457217	0,135143457	0,174271604	-0,205217739	0,176318318	-0,012946453	0,23825972	-0,110321975	-0,087722474	-0,033649429	-0,153958267	0,209563545
	5-methylthioadenosine (MTA)	0.91	0.240372	-0.136062	0.619116					asparagine	-0,115932008	-0,009694099	-0,092196234	-0,029939647	0,061285844	0,041543516	0,024462324	-0,082559151	-0,005429186	-0,014720093	0,121334983	0,042597654
	4-acetamidobutanoate	1.16	0.32298	0.214125	0.490825					N-stearoyl-sphinganine (d18:0/18:0)*	-1,39818138	-2,005589403	-0,32185963	0	-0,516097986	-0,103184236	-1,267035429	-0,100193804	-0,092900037	-0,635440268	0,338504132	-2,005589403
	1-methylguanidine	0.9	0.126681	-0.152003	0.897288					heptanoate (7:0)	-0,017971494	-0,261280859	-1,350567611	0,00913715	-0,033215773	0,040055868	-1,396373278	0,094450059	0,885302027	-0,058578369	-0,459055372	-0,009221408
	4-guanidinobutanoate	1.1	0.0312012	0.137504	1.50583					caproate (6:0)	0,168869582	-0,387260508	-0,082898661	0,490034743	0,160625889	0,355431972	-0,037505353	-0,876482959	-0,447013698	-0,487076321	0,102620118	-0,425220613
	glutathione, reduced (GSH)	1.21	0.972733	0.275007	0.0120062					caprylate (8:0)	0,164748068	-0,184269069	-0,000920495	0,218646881	-0,003323043	0,715561122	-0,17497223	-0,40711661	0,000919649	-0,264880755	-0,622832089	0,06493923
	glutathione, oxidized (GSSG)	0.92	0.303143	-0.120294	0.518352					sucrose	-0,806774698	-0,375064035	-0,806774698	-0,806774698	-0,660463759	-0,806774698	-0,806774698	-0,806774698	-0,806774698	-0,806774698	-0,806774698	-0,806774698
	cysteine-glutathione disulfide	0.9	0.547637	-0.152003	0.261507					pentadecanoate (15:0)	-0,306965998	0,032296272	-0,169456205	-0,082392712	-0,066133429	0,066095381	-0,08272465	0,085274909	-0,072547177	0,039265155	-0,108027393	-0,036303204
	S-methylglutathione	1.05	0.469776	0.0703893	0.328109					trans-4-hydroxyproline	-0,168587782	-0,523894374	-0,177936908	-0,143296602	-0,133467092	-0,532027313	-0,160534207	-0,284510073	-0,247172978	-0,225277172	-0,377807895	-0,45198479
	S-lactoylglutathione	1.09	0.886421	0.124328	0.05236					allantoin	-0,692892775	-1,09655982	-0,926958662	-0,820432784	-0,841851464	-0,790499275	-0,666480127	-0,448474172	-0,690863462	-0,947825696	-1,001426815	-0,813494568
	cysteinylglycine	0.89	0.119004	-0.168123	0.924438					xanthine	0,10306835	-0,261136773	0,32565932	0,242314683	0,169782698	0,117871433	-0,039106931	-0,054391087	0,357496201	0,302279837	0,579064431	0,145577198
	cys-gly, oxidized	0.66	0.0501837	-0.599462	1.29944					5-oxoproline	-0,058035178	-0,002834283	0,331683911	0,006156105	0,1602444	0,2911937	0,013453679	-0,065007486	0,250671462	-0,022670621	0,529423174	0,223836079
	5-oxoproline	1.05	0.775009	0.0703893	0.110693					pantothenate	0,208657487	0,018045064	0,163761996	0,305000028	0,004913619	0,053915381	0,149770372	0,261903107	0,236391494	0,21078136	0,249203736	0,027514949
	2-hydroxybutyrate/2-hydroxyisobutyrate	1.1	0.31814	0.137504	0.497382					pipecolate	-0,457636434	-0,746726859	-0,301709416	-0,117927226	-0,161443874	-0,410470611	-0,345949349	-0,319785456	-0,525506378	-0,272621724	-0,568993468	-0,366961848
	ophthalmate	0.7	0.00725605	-0.514573	2.1393					phosphoethanolamine	0,111761272	-0,368298383	-0,002362357	0,169706236	0,010939019	0,006874091	-0,142064536	0,00235679	0,207120504	-0,081769533	-0,01620737	-0,061655581
	S-(1,2-dicarboxyethyl)glutathione	0.82	0.249852	-0.286304	0.602317					glycerate	0,019238712	-0,251960418	-0,01736543	0,0007044	-0,028428173	-0,033342544	-0,121951101	-0,094844709	-0,105206551	-0,10548607	-0,037146708	-0,072894664
	4-hydroxy-nonenal-glutathione	0.98	0.881127	-0.0291463	0.0549614					3-ureidopropionate	-0,316517674	-0,325773296	0,117581774	-0,21826736	0,372489519	-0,066189849	-0,163532789	0,027239328	0,392556037	-0,003191096	-0,196029362	0,216846817
	3'-dephospho-CoA-glutathione	1.22	0.00298987	0.286881	2.52435					5-KETE	0,054824957	-0,578664752	-0,102671362	-0,069317006	-0,260253946	-0,010011391	-0,018508937	-0,1828184	0,256776374	0,285610612	0,242388698	-0,314809914
	CoA-glutathione	1.06	0.701711	0.0840643	0.153842					N-acetylleucine	0,010790263	-0,366203696	0,040665477	-0,21784391	-0,244362681	-0,00915302	-0,010907964	0,506562441	0,044171292	-0,119406894	0,21744173	-0,251308298
	N-lactoyl isoleucine	1.15	0.0393201	0.201634	1.40539					N-acetylmethionine	-0,13694114	-0,09006901	-0,009881203	-0,158819899	-0,236483179	-0,073389847	0,192014406	0,009784519	0,183216165	0,064263216	0,147847723	0,019261021
	N-lactoyl leucine	1.21	0.0121502	0.275007	1.91542					N-acetylvaline	-0,373863688	-0,216869255	-0,373863688	-0,373863688	-0,373863688	-0,373863688	-0,055791237	0	-0,198333984	-0,373863688	-0,131274117	-0,373863688
	N-lactoyl phenylalanine	1.24	0.0179044	0.31034	1.74704					erucate (22:1n9)	0,001329769	0,324432241	-0,455487072	0,101037692	0,035949894	0,333446346	0,326334091	0,067318631	0,387577434	0,114079985	0,035356924	0,055396555
	N-lactoyl tyrosine	1.19	0.138693	0.250962	0.857945					UDP-glucose	0,115470561	-0,1500991	-0,022241905	-0,007937705	-0,089201029	-0,033586266	-0,087147194	-0,05985628	0,000851287	-0,160680105	-0,275952309	-0,162090833
	N-lactoyl valine	1.05	0.572744	0.0703893	0.242039					UDP-glucuronate	0,005368464	-0,228631376	-0,194247867	0,030243364	-0,037361349	-0,025357305	-0,0811102	0,014399081	-0,068430424	-0,03093897	0,008752224	-0,154427742
	gamma-glutamylglutamate	0.99	0.904817	-0.0144996	0.0434393					guanosine	-0,053071807	-0,199620721	0,10496793	0,085548974	-0,007851847	0,058049708	-0,015179617	-0,122734034	0,190701179	0,115946479	0,248542832	0,089228327
	gamma-glutamylglutamine	1.12	0.196525	0.163499	0.706581					alpha-tocopherol	0,268679304	0,164158042	0,222635757	0,19176897	0,369772069	0,27216735	0,177971949	0,243181763	0,024514108	0,069174588	0,252032272	0,344884568
	gamma-glutamylglycine	0.99	0.941629	-0.0144996	0.02612					N-acetylalanine	-0,722309832	-0,066802266	-0,385714095	-0,584721864	0,117951807	0,290067883	0,232726212	-0,449773069	0,018717123	-0,035959669	0,418171924	0,625685686
	gamma-glutamylhistidine	1.11	0.775391	0.15056	0.110479					4-acetamidobutanoate	-0,554575457	-0,05367043	-0,524862517	-0,410491749	-0,175031238	-0,276206311	0,215128889	-0,382732681	-0,415073001	-0,055253842	-0,426075892	-0,096895559
	gamma-glutamylisoleucine	1.02	0.901631	0.0285692	0.0449714					3-aminoisobutyrate	-0,220705566	-0,780855782	-0,16806909	0,341967845	-0,317002016	0,894601447	0,206255668	-1,278994935	0,388922679	-1,278994935	0,119727109	-0,474430077
	gamma-glutamylleucine	1.03	0.835896	0.0426443	0.0778478					citrate	-0,057566106	-0,151446162	0,090858626	-0,012154766	0,089999324	0,152993764	-0,156939974	-0,055947261	-0,161599894	-0,106527866	0,251516226	0,08022123
	gamma-glutamyl-alpha-lysine	0.91	0.425754	-0.136062	0.370841					5,6-dihydrouracil	0,014477316	0,033868129	-0,465006427	0,156023335	-0,064097048	-0,216310118	-0,225437779	0,024618801	-0,217740431	0,312936639	0,34866629	-0,129336971
	gamma-glutamyl-epsilon-lysine	1.02	0.721396	0.0285692	0.141826					urate	0,131736162	-0,157798664	0,008326625	0,136318123	0,115519346	0,294421611	0,001273203	0,084527584	0,060083737	0,109821959	0,256985368	0,087353424
	gamma-glutamylmethionine	1.08	0.695995	0.111031	0.157394					oleoyl ethanolamide	-0,090864003	0,339193254	0,17262592	-0,069323953	0,285606396	0,04517845	0,133823793	0,088920371	0,229019594	0,157725395	0,419012314	0,483182604
	gamma-glutamylphenylalanine	1.21	0.465932	0.275007	0.331678					gamma-glutamylglutamine	0,044505324	-0,000934717	0,27813961	0,1527615	-0,007098597	-0,034810801	0,094299435	0,034425322	0,331807836	0,206541344	0,39914946	0,036323416
	gamma-glutamylthreonine	0.85	0.0587359	-0.234465	1.2311					butyrate/isobutyrate (4:0)	-1,118113252	0,197179461	-0,951921979	-1,118113252	-1,118113252	-1,118113252	-1,118113252	-1,118113252	-1,118113252	-1,118113252	-1,118113252	-1,118113252
	gamma-glutamylvaline	0.94	0.653527	-0.0892673	0.184737					N-acetylneuraminate	-0,0518393	0,045142118	-0,128786171	0,037759786	-0,00311378	-0,060956907	0,057501858	-0,00682876	0,089738498	0,060376965	0,025487026	0,081832619
	gamma-glutamylserine	0.93	0.51358	-0.104697	0.289392					isocitrate	-1,15250782	-0,361922619	-1,262817461	-0,317955544	0,212411752	0,307848646	-0,421309422	-1,175702583	-1,00508134	0,042426952	0,19240339	0,397621374
	alanyllysine	1.03	0.933624	0.0426443	0.0298281					N-acetyl-glucosamine 1-phosphate	0,30535764	-0,142821033	0,332679539	0,067893003	0,152506254	0,249722994	0,084994674	-0,115124071	0,049594559	-0,18267804	-0,016523944	0,023702624
	glycylleucine	1.54	0.0467574	0.62293	1.33015					N-acetylglucosamine 6-phosphate	0,004949948	-0,126145697	0,208869267	-0,169575169	0,164607584	0,161461007	-0,144535824	-0,156610718	-0,027530014	-0,083097237	-0,079117883	0,043443629
	glycylproline	1.13	0.409079	0.176323	0.388193					adenosine 3',5'-diphosphate	0,026863757	0,579429586	-0,419858662	0,058105152	-1,901068333	-1,901068333	0,582020567	0,313077324	-0,054318044	0,46750208	-1,901068333	-1,901068333
	glycylvaline	1.43	0.0545914	0.516015	1.26288					N-acetylglucosaminylasparagine	0,098867182	-0,069791562	0,049165411	0,021302728	0,016734044	-0,048338393	-0,049594928	0,059657555	-0,00276492	0,019129889	-0,032916206	-0,12219839
	isoleucylglycine	1.53	0.000576225	0.613532	3.23941					cytidine 5'-diphosphocholine	0,004227466	0,487064357	0,192383636	-0,025926354	-0,080607784	-0,125137274	0,151514115	-0,041081519	0,224800336	-0,137638803	-0,077074283	-0,166467229
	leucylalanine	1.15	0.412504	0.201634	0.384572					creatine	0,048729649	-0,090960691	0,054151325	0,025766604	-0,000369084	-0,030593869	-0,050479827	0,000913603	-0,049254533	0,049396699	0,02926984	-0,056622619
	leucylglycine	1.14	0.19488	0.189034	0.710233					cytidine 5'-monophospho-N-acetylneuraminic acid	-0,044604859	-0,068057532	-0,053408904	0,023501334	-0,028099535	-0,00389844	0,015218778	-0,018257268	-0,078746598	-0,054088744	-0,01074132	-0,039419318
	prolylalanine	1.98	0.00269792	0.9855	2.56897					cys-gly, oxidized	0,732198392	0,209790936	-0,141355914	0,357206294	0,589371423	-0,061936147	-0,314519127	-0,045419471	-0,251980815	0,120941457	-0,077227386	0,03249759
	prolylglycine	1.3	0.0687353	0.378512	1.16282					dihomo-linoleate (20:2n6)	-0,310716325	0,196537784	-0,648726585	0,005440685	-0,136126654	0,12238114	0,153968471	0,02737418	0,345288849	0,099676747	0,090419637	-0,005470448
	prolylproline	1.1	0.280294	0.137504	0.552386					gamma-glutamylhistidine	-0,295659675	-0,063763032	0,058065875	0,079859982	0,172698595	0,422791247	-0,235785568	-0,111596109	0,002042762	-0,016699673	0,833446628	0,228625102
	tyrosylglycine	1.44	0.0369556	0.526069	1.43232					2-hydroxystearate	0,01324917	-0,009541768	-0,147680034	0,339717248	-0,136416295	-0,111352926	-0,3953424	-0,09071173	0,098826732	0,008408686	-0,008479992	-0,21327203
	leucylglutamine	1.07	0.520189	0.0976108	0.283839					N1-methyladenosine	-0,065135069	-0,082588749	-0,063765382	0,031701698	-3,65131E-05	0,017341361	-0,124762305	-0,207295511	0,042018345	-0,042677504	0,04978104	0,065860767
	phenylacetylglutamate	0.65	0.467553	-0.621488	0.330169					5-methyltetrahydrofolate (5MeTHF)	-0,118669944	-0,270628529	0,154747229	-0,155202164	0,097901621	-0,000226743	0,166020877	0,258216385	0,409166256	0,000226692	0,215221533	0,146717685
	phenylacetylglycine	0.9	0.460522	-0.152003	0.336749					glycerol	0,047710866	0,040679958	-0,061503314	-0,183053309	0,128838022	-0,016628387	0,13844958	0,011002161	0,183095009	-0,008526601	0,184171603	0,172221358
	N,N-dimethyl-pro-pro	0.95	0.529538	-0.0740006	0.276103					choline	-0,087369709	-0,254329102	-0,022671873	0,081808585	0,008809252	0,086451259	-0,137656398	-0,004123027	0,075090517	0,078954279	0,22856302	0,02072772
	1,5-anhydroglucitol (1,5-AG)	1.07	0.45048	0.0976108	0.346325					12-HHTrE	0,136776545	-0,467560208	0,156321205	0,210109894	0,005769412	0,100337218	-0,651913734	0,136929364	-0,271264764	-0,341268703	0,512054116	-0,011071426
	glucose	1.58	0.0984465	0.659925	1.0068					S-adenosylmethionine (SAM)	0,016491725	-0,001636918	-0,036368045	0,077663963	0,046704196	-0,074584608	0,001066864	-0,053782485	-0,142154747	0,205885934	0,009215174	0,062308648
	fructose 1,6-diphosphate/glucose 1,6-diphosphate/myo-inositol diphosphates	1.19	0.218895	0.250962	0.659765					gamma-glutamylleucine	-0,153297467	-0,211826655	0,006092138	0,106998199	0,072736542	0,24667008	-0,117022587	-0,186616382	-0,02512579	0,004768991	0,381592848	0,148675976
	dihydroxyacetone phosphate (DHAP)	1.27	0.287853	0.344828	0.540829					adenylosuccinate	0,376866312	0,046649907	0,04381178	0,348985119	-0,135975941	0,166300502	-0,381080319	0,187593192	-0,462379668	0,101629127	-0,136737597	-0,459687314
	2-phosphoglycerate	0.94	0.55874	-0.0892673	0.25279					nicotinamide adenine dinucleotide (NAD+)	0,763587567	-0,499877675	0,399922597	0,56217313	0,304327854	0,139119554	0,066036484	0,200102618	-0,012311649	0,084810448	-0,18618252	-0,364676849
	3-phosphoglycerate	1	0.985484	0	0.00635058					nicotinamide ribonucleotide (NMN)	0,730359396	-0,136855912	0,122061866	0,400383302	0,194820958	0,43453021	0,083731861	0,137062538	0,300295966	0,035526062	0,197375655	-0,409426869
	phosphoenolpyruvate (PEP)	1.02	0.774599	0.0285692	0.110923					3-methoxytyrosine	-0,61634476	-0,61634476	-0,61634476	-0,61634476	-0,61634476	-0,61634476	-0,61634476	-0,61634476	-0,61634476	-0,61634476	-0,61634476	-0,61634476
	pyruvate	0.74	0.0390794	-0.434403	1.40805					S-lactoylglutathione	-0,587491501	0	-0,365731837	-0,286160446	-0,215370298	-1,495529523	-0,541560689	0,058075793	-1,452062384	0,056470021	-0,813519261	0,033432803
	lactate	1	0.989322	0	0.00466225					beta-hydroxyisovalerate	0,058745642	-0,208131487	0,127981066	-0,173395772	0,094002398	0,100116078	0,106942194	0,076368317	-0,040360708	0,123086269	-0,027099837	0,007125064
	glycerate	0.96	0.410758	-0.0588937	0.386414					arachidonoyl ethanolamide	-0,374248449	0,157844947	0,074621646	0,034847727	0,300255899	0,556846595	0,384003877	-0,087282318	0,266179961	0,090041423	0,296562541	0,381459358
	6-phosphogluconate	1.37	0.0883091	0.454176	1.05399					palmitoyl ethanolamide	-0,28599412	0,263741991	0,045705161	-0,065275838	0,130707478	0,019715911	0,145011461	0,062453834	0,182500242	0,093291374	0,265006244	0,448074517
	ribose 1-phosphate	1.04	0.434689	0.0565835	0.361821					N-palmitoyl-sphingosine (d18:1/16:0)	-0,237977881	-1,26582755	-0,260278259	0,042994893	-0,53828333	-0,247812885	-0,691206015	0,019911964	0,12824859	-0,57513375	0,417344463	-0,563986703
	sedoheptulose-7-phosphate	1.41	0.11429	0.495695	0.941992					1-palmitoyl-2-oleoyl-GPE (16:0/18:1)	-0,079175057	0,183275479	-0,098307679	-0,130258652	-0,074162555	-0,072311287	-0,007593821	0,078830606	-0,039137509	0,001790435	-0,017716816	-0,017668594
	ribose	0.98	0.856593	-0.0291463	0.0672257					1-palmitoyl-2-oleoyl-GPS (16:0/18:1)	-0,067029897	-0,062287059	0,022245447	0,079918803	0,021710512	0,039442275	-0,077500088	-0,162427342	-0,234649587	-0,19267192	-0,073725568	-0,023421401
	ribitol	0.96	0.641647	-0.0588937	0.192704					1,2-dioleoyl-GPS (18:1/18:1)	-0,14023607	0,153656528	-0,112097667	-0,055330799	0,114362321	0,017825725	0,063860943	-0,069823352	-0,219464249	0,084777846	0,038679987	0,250764361
	ribonate	0.97	0.699632	-0.0439433	0.15513					stearoyl sphingomyelin (d18:1/18:0)	-0,071037437	-0,274980047	-0,112284744	0,049448311	-0,072085267	0,000131881	-0,069590688	-0,033534713	-0,012300049	-0,279573932	0,030058916	-0,016112524
	arabinose	0.89	0.0346969	-0.168123	1.45971					1-palmitoyl-2-oleoyl-GPC (16:0/18:1)	0,015633814	0,073621224	-0,069010028	-0,047471022	0,053348635	0,020996239	0,103586963	-0,024506832	-0,058221439	-0,105853442	-0,053554485	-0,000692739
	arabitol/xylitol	0.95	0.268552	-0.0740006	0.570972					N-stearoyl-sphingosine (d18:1/18:0)*	-0,441548422	-1,475469915	-0,21459068	0,022749337	-0,563085329	-0,142693084	-0,808884777	-0,048621601	-0,018542789	-0,602818949	0,276777224	-1,178601587
	arabonate/xylonate	0.96	0.502822	-0.0588937	0.298586					taurocholate	-1,54256683	-1,650518546	-1,650518546	-1,005072059	-1,650518546	-0,081882772	-1,103551886	-1,088137794	-0,826263903	-1,650518546	1,839523953	-1,650518546
	sedoheptulose	1.41	0.0877772	0.495695	1.05662					dopamine	1,20749417	-1,881192302	-0,079112353	1,364144207	0,026298284	0,150432032	-0,324244965	0,381710174	1,306881582	-0,313543303	-0,116540619	-1,541941876
	lyxonate	0.91	0.316149	-0.136062	0.500108					acetylcholine	-0,22664363	0,115944388	-0,154671718	-0,112775942	0,059940613	-0,102444125	0,497658831	0,132339724	0,469218016	0,4843969	-0,351514129	0,100908818
	maltotriose	1.16	0.385717	0.214125	0.413732					acetyl CoA	-0,048661566	0,259045406	0,049063452	-0,019319957	0,093930074	-0,291146515	-0,006854764	-0,07098021	0,060675845	0,246786711	0	0,004058737
	maltose	1.26	0.587612	0.333424	0.230909					azelate (C9-DC)	0,102995162	0,280046819	-0,165731209	-0,269306627	-0,75087809	-0,02967106	-0,573998321	-0,512446964	-0,343319424	-0,722482335	-0,191372876	-0,711676514
	sucrose	0.9	0.234017	-0.152003	0.630752					eicosapentaenoate (EPA; 20:5n3)	-0,28251729	0,570424872	-0,040906543	0,068212024	-0,462080584	-0,200915748	0,414796263	0,051015562	0,912019263	0,704551777	-0,242460731	0,004758625
	fructose	1.25	0.271321	0.321928	0.566517					methylsuccinate	-0,009161189	0,285491393	0,059070795	-0,300266157	-0,592379534	-0,469550421	0,359363512	0,337930256	0,444419899	-0,374033347	-0,299100196	-0,42609809
	mannitol/sorbitol	1.04	0.482848	0.0565835	0.31619					ethylmalonate	-0,15565363	-0,280812036	-0,287089812	-0,259918406	-0,212187838	-0,428982041	-0,299816632	-0,205483189	-0,228243022	-0,277511665	-0,152979663	-0,31079902
	mannose	1.42	0.064609	0.505891	1.18971					carnitine	-0,162990687	-0,405330655	-0,25640614	-0,077167642	-0,298915871	-0,465402611	-0,291250982	-0,138641433	-0,130155573	-0,055050366	-0,228034741	-0,277712192
	mannose 6-phosphate	1.55	0.130784	0.632268	0.883447					benzoate	0,281205696	0,048176464	-0,026543495	0,105387845	-0,023755237	0,203555034	-0,242000896	-0,517155465	0,156722541	-0,404441472	-0,208110968	0,309533289
	galactose 1-phosphate	1.65	0.0602922	0.722466	1.21974					hippurate	-2,351282945	-1,719809469	-2,181689042	-2,406238976	-2,406238976	-2,406238976	-2,406238976	-2,406238976	-2,406238976	-2,406238976	-2,406238976	-2,406238976
	galactonate	1.03	0.678662	0.0426443	0.168347					methionine sulfoxide	-0,437920329	-0,287310975	-0,181904469	-0,298066351	-0,381924956	-0,022587111	-0,418251096	-0,429209989	-0,195106409	-0,272658901	0,005148415	0,066621336
	UDP-glucose	0.91	0.114743	-0.136062	0.940273					3-methylhistidine	0,139780927	-0,057877867	-0,134603106	-0,583597336	-0,583597336	-0,583597336	0,037411282	0,056622156	-0,115055333	0,248959972	-0,418606428	-0,027742401
	UDP-galactose	0.91	0.0531614	-0.136062	1.2744					anserine	0,190407766	-0,177284828	-0,182716403	-0,008567273	-0,076866912	-0,138357779	0,013733902	-0,008790571	0,032929505	0,025273382	0,092353144	-0,077650202
	UDP-glucuronate	1.02	0.666075	0.0285692	0.176477					5-hydroxylysine	-1,117727918	-1,117727918	-1,117727918	-1,117727918	-1,117727918	-1,117727918	-1,117727918	-1,117727918	-1,117727918	-1,117727918	-1,117727918	-1,117727918
	guanosine 5'-diphospho-fucose	0.96	0.488246	-0.0588937	0.311362					2-phosphoglycerate	-0,124675955	-0,194716885	-0,097698152	-0,157321722	0,067615986	-0,510816863	0,131084817	-0,303729995	-0,839450329	-0,298008909	-0,531246133	0,175143304
	UDP-N-acetylglucosamine/galactosamine	0.98	0.579128	-0.0291463	0.237225					4-guanidinobutanoate	-0,372810714	-0,37264946	-0,434495577	-0,29550247	-0,242207506	-0,290786064	-0,204013135	-0,291427503	-0,326457884	-0,205152485	-0,183306256	-0,240200908
	cytidine 5'-monophospho-N-acetylneuraminic acid	1	0.923656	0	0.0344898					creatine phosphate	-0,431937395	-0,363251148	-0,023820656	0,115219519	0,227538369	-0,345328816	0,004435213	-0,333210203	-0,279935156	-0,118444703	-0,344139843	-0,204397251
	N-acetylglucosamine 6-phosphate	0.88	0.157655	-0.184425	0.802291					2'-deoxycytidine	0,354505919	-0,73376649	-0,025857673	-0,474415228	0	-0,398355363	-0,453811542	-0,224154019	-0,613729475	-0,590969032	-0,443874037	-0,58249705
	N-acetyl-glucosamine 1-phosphate	0.82	0.0570383	-0.286304	1.24383					2'-deoxyinosine	-0,892004721	-0,271760886	-0,217669309	-0,459972062	-0,253471499	-0,256143285	-0,245677363	-0,162743864	-0,046247833	-0,238809019	0,016556042	-0,005516806
	N-acetylneuraminate	1.08	0.0360301	0.111031	1.44333					3'-dephosphocoenzyme A	0,347103321	0,312468832	-0,084265336	0,207943786	0,276978889	-0,154641613	0,453923524	0,413070089	0,142706223	0,259261705	-0,170881853	0,260549273
	N-acetylglucosaminylasparagine	0.97	0.384854	-0.0439433	0.414704					flavin mononucleotide (FMN)	0,03846132	0,017898985	-0,117796694	0,172683905	0,000551838	0,040292578	-0,148828892	-0,052858972	0,053760754	-0,050503356	0,130892677	-0,023510142
	erythronate	1.02	0.492124	0.0285692	0.307926					glycerol 3-phosphate	-0,312256301	0,134019672	-0,224489657	-0,404946454	0,025522204	-0,319603264	0,502088349	0,133892982	0,565834427	0,450349953	-0,091666109	-0,026190686
	N-acetylglucosamine/N-acetylgalactosamine	0.98	0.714496	-0.0291463	0.146					imidazole lactate	0,369590486	0,052636165	0,146451383	0,235594354	0,223909684	0,178751197	0,000119415	0,136125216	0,061276015	0,212337318	0,374435782	-0,000119429
	N-glycolylneuraminate	1.11	0.29614	0.15056	0.528502					kynurenine	-0,344325338	0,043373613	-0,179639192	-0,24437057	0,033871738	-0,180685644	0,106092163	0,008887437	-0,273313623	-0,069239182	-0,052711919	-0,281336676
	N6-carboxymethyllysine	1	0.992722	0	0.00317224					glycerophosphorylcholine (GPC)	0,240036931	0,095318575	0,00493577	0,299978797	0,037867696	-0,389257604	0,278104044	0,290424819	0,283496805	0,384942312	-0,153011812	0,031921625
	citrate	0.96	0.601593	-0.0588937	0.220697					allo-threonine	-0,505270874	-1,663884556	0,296886042	-0,339885616	0,156967225	0,02463103	-0,065812411	0,039320067	-1,663884556	-0,576250125	-0,080381242	0,03976072
	aconitate [cis or trans]	1.02	0.812313	0.0285692	0.0902767					maltotriose	-0,50439375	-0,395903767	-0,17176903	-0,594135485	-0,432563607	-0,594135485	-0,266779474	0,067525195	-0,062375123	-0,594135485	-0,594135485	-0,509905812
	isocitrate	1.1	0.79553	0.137504	0.0993437					N-acetylglutamate	0,036989702	-0,064130756	-0,054414292	-0,030884645	0,036128975	0,13770242	0,053128432	-0,007280173	-0,073194264	0,007227555	0,137468013	-0,192143591
	alpha-ketoglutarate	0.9	0.419216	-0.152003	0.377562					tartarate	0,183969177	0,585530286	0,107105843	0,170705715	0,158651043	0,053165886	0,430180626	0,364293725	0,90262441	-0,072736374	-0,056152	0,290981759
	succinylcarnitine (C4-DC)	1.19	0.0127561	0.250962	1.89428					UDP-galactose	0,12764721	-0,075553531	-0,012995328	0,057701133	-0,035835435	0,036300075	-0,054983913	-0,050634045	0,04709689	-0,124336035	-0,117329956	-0,158715551
	succinate	1.43	0.114189	0.516015	0.942377					xanthosine	0,071600682	-0,327059335	-0,037380992	0,112184927	0,026997885	-0,064049068	-0,000809125	-0,012298855	0,345982029	0,194135243	0,481246852	0,001987751
	fumarate	0.83	0.438427	-0.268817	0.358103					galactose 1-phosphate	-0,524554264	-0,216526374	-0,544861363	-1,023425669	0,316665243	-0,216296484	-0,289089847	-0,0087789	0,406334663	0,118710012	-0,131273461	0,780175089
	malate	0.97	0.45957	-0.0439433	0.337648					phosphopantetheine	0,322459788	0,799339478	0,41338776	0,19932309	0	-0,090456891	0,944248083	0,677083815	1,134439679	0,551643472	0,608025452	-0,126122976
	2-methylcitrate	0.99	0.866218	-0.0144996	0.0623727					6-phosphogluconate	0,018612966	-0,000244185	0,000244126	-0,405233983	-0,294157452	-1,01697387	0,092453989	0,343461928	0,121389304	0,15356168	-0,271432201	0,022247361
	homocitrate	1.02	0.813238	0.0285692	0.0897824					ribitol	0,138251834	-0,247272443	0,063593356	-0,001561331	0,067279124	-0,112851821	-0,137961172	0,005674605	-0,059043585	0,02094287	0,064548639	-0,190304448
	phosphate	1.02	0.684801	0.0285692	0.164435					2-isopropylmalate	-0,567386635	-0,727428197	-0,727428197	-0,061378725	-0,442655335	-0,153181742	-0,727428197	-0,727428197	-0,727428197	-0,727428197	-0,727428197	-0,36246137
	malonylcarnitine	0.8	0.00669494	-0.321928	2.17425					quinate	-0,507192561	-0,507192561	-0,507192561	-0,507192561	-0,507192561	-0,507192561	-0,507192561	-0,507192561	-0,507192561	-0,507192561	-0,507192561	-0,507192561
	acetyl CoA	1.02	0.723428	0.0285692	0.140605					indolelactate	-0,037721919	0,164317593	0,002764011	0,166999167	0,147747964	0,135492174	0,040467037	0,284259972	0,060093733	0,237856942	0,650641779	0,145246733
	palmitoyl CoA	0.81	0.129926	-0.304006	0.886304					3-indoxyl sulfate	-0,484846632	-0,406990878	-0,067222354	-0,507528292	-0,373339596	-0,059044279	-0,343476572	0,071736713	-0,248559775	-0,694211151	0,281296483	-0,300330036
	oleoyl CoA	1	0.943161	0	0.025414					glycylvaline	-0,45812746	0,020737623	0,001751184	-0,545787467	-0,316468272	-0,093020028	0,45446513	-0,431319899	0,169330986	0,251257262	0,013875621	0,235309211
	arachidonoyl CoA	1.05	0.676699	0.0703893	0.169604					gamma-glutamylphenylalanine	-0,459631705	-0,179394692	-0,004030181	0,011009702	0,104289883	0,406443255	-0,029275448	-0,393055123	-0,012362702	0,061109264	0,758598933	0,41303711
	butyrate/isobutyrate (4:0)	0.67	0.303534	-0.577767	0.517793					15-HETE	-0,105576709	-0,793919762	-0,091665981	-0,15919198	-0,037781798	-0,086264046	-0,531233766	-0,463869626	-0,338190554	-0,281875678	0,205930314	-0,324721334
	caproate (6:0)	0.63	0.0320047	-0.666576	1.49479					prostaglandin F2alpha	-0,021981297	-0,310930586	0,456684825	0,157456075	0,302551903	0,467913853	-0,525353415	0,143183902	-0,302707137	-0,270820548	0,753692633	0,399264441
	heptanoate (7:0)	1.26	0.773763	0.333424	0.111392					1,5-anhydroglucitol (1,5-AG)	-1,131066601	-0,940845667	-1,084195655	-1,068737438	-0,841922129	-1,033519336	-0,784933297	-0,922381981	-0,764794678	-0,976580781	-1,159258415	-1,114257766
	caprylate (8:0)	0.67	0.0419575	-0.577767	1.37719					2-arachidonoylglycerol (20:4)	0,143641607	1,014890184	-0,256160305	0,279243334	0	-0,108821773	0,747877632	0,301885187	0,319150751	0,518292951	-0,566993475	-0,019420742
	caprate (10:0)	0.69	0.278736	-0.535332	0.554807					delta12-prostaglandin J2	0,218690227	-0,517024199	0,424133278	0,114734259	0,195280593	0,62074802	-0,700275488	-0,085799224	-0,274386928	-0,306708698	0,537244684	-0,117649356
	laurate (12:0)	1.06	0.398303	0.0840643	0.399787					1-palmityl-GPC (O-16:0)	-0,153701521	0,203481798	0,087037374	-0,002446169	-0,07086519	-0,366405718	-0,064384301	0,07512974	0,046526867	0,120587995	-0,147373456	-0,000771459
	myristate (14:0)	1.11	0.200371	0.15056	0.698166					1-stearoyl-2-arachidonoyl-GPI (18:0/20:4)	0,048098175	-0,040426504	0,003244583	-0,041451743	-0,063767453	-0,084588084	-0,059484171	-0,033715863	-0,092715662	-0,26858813	-0,010993192	-0,003255145
	pentadecanoate (15:0)	1.05	0.385944	0.0703893	0.413476					1-oleoyl-GPS (18:1)	-0,090228859	0,175435217	-0,016259838	0,073022713	0,440492759	-0,326761677	-0,060679826	0,109721271	0,161517593	0,237323317	0,254578448	0,273896204
	palmitate (16:0)	1.01	0.819915	0.0143553	0.0862313					1-stearoyl-2-oleoyl-GPS (18:0/18:1)	0,111284059	0,118042735	0,03276972	0,051333022	0,022840933	0,006497415	0,051644473	0,086397151	0,077971431	-0,046693283	0,015940721	0,245236609
	margarate (17:0)	1.07	0.464368	0.0976108	0.333137					1-palmitoyl-2-oleoyl-GPG (16:0/18:1)	-0,053681075	0,133182149	-0,131639075	-0,092825656	-0,117553002	0,108685237	0,10530354	0,116403212	-0,126885831	-0,096413526	-0,021043618	0,002368314
	stearate (18:0)	1.01	0.9057	0.0143553	0.0430155					1,2-dipalmitoyl-GPG (16:0/16:0)	-0,119737853	0,035753526	-0,29124997	-0,093187148	-0,001224321	0,16085102	0,049596936	0,050810158	-0,316942443	-0,12334761	-0,028736634	0,203741838
	nonadecanoate (19:0)	1.08	0.472939	0.111031	0.325195					1-stearoyl-GPI (18:0)	-0,002197509	-0,143574827	-0,127246921	0,428654118	0,068069818	0,169014341	-0,425716222	0,246304356	0,095439148	0,011501338	-0,043463021	-0,243193344
	arachidate (20:0)	0.99	0.933943	-0.0144996	0.0296796					1,2-dipalmitoyl-GPC (16:0/16:0)	0,007285753	-0,486298149	-0,124239542	-0,024656301	-0,082718659	0,013777542	-0,174128068	-0,030810077	-0,08145682	-0,286433723	0,024444491	-0,154667057
	palmitoleate (16:1n7)	1.53	0.0104204	0.613532	1.98211					docosahexaenoate (DHA; 22:6n3)	-0,359469358	0,080122429	-0,614532996	0,103528776	-0,245119074	0,102005125	-0,023245061	-0,047511179	0,087067374	0,041745088	0,010115685	-0,312608572
	10-heptadecenoate (17:1n7)	1.23	0.144308	0.298658	0.840709					1-myristoyl-2-palmitoyl-GPC (14:0/16:0)	0,054515672	-0,229547306	-0,104224068	0,03097974	-0,071267757	-0,093192193	-0,067760316	0,100839492	-0,029909589	-0,172415938	0,01253049	0,002436792
	oleate/vaccenate (18:1)	1.12	0.282965	0.163499	0.548268					maleate	0,498157711	0,195310033	0,282756596	0,265460616	0,444890302	0,38712156	0,002223748	0,299719556	-0,061414626	0,214191918	0,259054772	0,219001317
	10-nonadecenoate (19:1n9)	1.09	0.446363	0.124328	0.350311					4-acetylphenol sulfate	-1,916704284	-1,916704284	-1,916704284	-1,916704284	-1,916704284	-1,916704284	-1,916704284	-1,916704284	-1,916704284	-1,916704284	-1,916704284	-1,916704284
	eicosenoate (20:1)	1.08	0.488433	0.111031	0.311195					1-methylguanidine	0,03179997	-0,04052663	-0,001546708	-0,102542138	0,083648314	-0,019581767	-0,099211035	-0,32955329	-0,211127132	0,049417488	0,001544319	-0,107297578
	erucate (22:1n9)	1.09	0.444055	0.124328	0.352563					2-hydroxyoctanoate	0,178428625	-0,072842823	0,539867661	0,283527368	-0,703471756	-0,167689094	-0,567075606	-0,192463007	0,235800302	-0,703471756	-0,703471756	0,194229102
	tetradecadienoate (14:2)	1.23	0.0713408	0.298658	1.14666					phenyllactate (PLA)	-0,064313776	0,576641173	-0,218352611	-0,110986183	0,454089128	0,483314053	0,021984524	0,225954261	0,159398371	0,368188744	0,611146514	0,326537425
	eicosapentaenoate (EPA; 20:5n3)	1.48	0.150501	0.565597	0.822459					palmitoylcarnitine (C16)	-0,1469256	0,007049763	-0,102172379	-0,014007201	-0,003577607	-0,224839919	0,053925646	0,010263487	0,193984662	0,131687233	-0,116706298	0,13885905
	docosapentaenoate (n3 DPA; 22:5n3)	1.29	0.0887977	0.367371	1.0516					hexanoylcarnitine (C6)	0,169845235	-1,132181556	-0,502115236	-0,217945474	-1,364964459	-0,789445037	-0,400805296	-1,364964459	-0,559848569	-0,271941192	-1,364964459	-1,364964459
	docosahexaenoate (DHA; 22:6n3)	1.09	0.423654	0.124328	0.372988					N-acetylaspartate (NAA)	0,034154534	-0,053888926	-0,037573268	0,006757227	0,026356862	0,02601099	0,017241806	0,012989522	-0,0371784	0,005214554	-0,005241888	-0,028259632
	docosatrienoate (22:3n3)	0.68	0.132345	-0.556393	0.878292					acetylcarnitine (C2)	0,107800522	-0,371613945	-0,119432355	0,032176805	-0,243429352	-0,323934173	-0,249019464	-0,067965232	-0,152519729	-0,091017633	-0,554112563	-0,791176876
	nisinate (24:6n3)	1.08	0.433796	0.111031	0.362714					1-palmitoylglycerol (16:0)	0,16191687	0,190151229	-0,24585548	0,026203846	-0,129493296	-0,111115268	-0,010393843	0,17873534	0,50932025	0,275585359	-0,058926481	-0,065264715
	hexadecadienoate (16:2n6)	2.32	0.000270338	1.21412	3.56809					tartronate (hydroxymalonate)	-0,227570167	-0,576368629	0,022844461	0,141856251	-0,173747607	0,050429458	-0,916925255	-0,322145557	-0,793728634	-0,156994812	-0,06851003	-0,571995532
	linoleate (18:2n6)	1.24	0.137975	0.31034	0.860199					oxalate (ethanedioate)	-0,164161394	-0,412663118	-0,052093422	-0,103742757	-0,290311356	-0,000626511	-0,556826623	-0,271862495	-0,34018325	0,160765031	-0,039420259	0,000626118
	linolenate [alpha or gamma; (18:3n3 or 6)]	1.82	0.000804449	0.863938	3.0945					trizma acetate	-1,433447629	-1,433447629	-1,433447629	-1,433447629	-1,433447629	-1,433447629	-1,433447629	-1,433447629	-1,433447629	-1,433447629	-1,433447629	-1,433447629
	dihomo-linoleate (20:2n6)	1.24	0.118579	0.31034	0.925993					1-oleoylglycerol (18:1)	0,208842861	1,226847291	-0,169153193	0,87690811	0	-0,276690012	0,912164501	0,341214599	0,548838354	1,202013301	0,466964825	-0,190565383
	dihomo-linolenate (20:3n3 or n6)	1.35	0.0362404	0.432959	1.44081					3-methyl-2-oxobutyrate	-0,867208047	-0,867208047	-0,867208047	-0,372950308	0,01797765	-0,245643197	-0,335447454	-0,359870903	-0,475178994	0,33058367	0,390447462	0,193374431
	arachidonate (20:4n6)	1.02	0.809965	0.0285692	0.0915336					2-oleoylglycerol (18:1)	0,476235328	0,931018634	0,062267304	0,316824704	0,167645444	-0,001112549	0,64069367	0,771139853	0,723580469	0,473477835	-0,343183851	0,223461914
	docosatrienoate (22:3n6)	1.2	0.194948	0.263034	0.71008					homoarginine	-0,446159621	-0,051450476	0,000943838	-0,238719446	-0,315888885	-0,821454467	-0,866024268	-0,690460767	-0,131112344	0,258208358	0,196436054	0,055945098
	adrenate (22:4n6)	1.11	0.32776	0.15056	0.484444					homocitrulline	-0,793204945	-0,233230347	-0,793204945	-0,793204945	-0,640860374	-0,793204945	-0,793204945	-0,793204945	-0,793204945	-0,793204945	-0,793204945	-0,727562453
	docosapentaenoate (n6 DPA; 22:5n6)	1.06	0.680672	0.0840643	0.167062					glycylproline	-0,502363841	-0,247980862	-0,181290309	-0,713103323	-0,007681132	-0,208728834	0,007622582	-0,178394937	0,086943384	-0,081475307	-0,574881705	-0,371646864
	docosadienoate (22:2n6)	1.23	0.182656	0.298658	0.738365					3-hydroxypalmitate	-0,023532849	0,280728594	-0,195512238	0,217810964	-0,026861264	-0,060901063	-0,013342596	0,068181831	0,128238086	-0,004005061	-0,041667039	0,036149138
	mead acid (20:3n9)	1.18	0.162899	0.238787	0.788081					2-linoleoylglycerol (18:2)	-0,276072912	0,929046417	0	-0,028211443	0,009625144	-0,213512876	0,730420758	0,44846651	0,367847155	0,538052122	-0,442979325	-0,11752074
	(14 or 15)-methylpalmitate (a17:0 or i17:0)	1.03	0.712594	0.0426443	0.147158					ribonate	0,1009006	-0,066686584	0,011112095	-0,101973266	-0,167666856	-0,191444073	0,054351877	-0,098115819	0,050487614	-0,223444484	-0,121860535	-0,242010274
	(16 or 17)-methylstearate (a19:0 or i19:0)	1.22	0.0921012	0.286881	1.03573					threonate	0,087648507	-0,103198504	0,149874308	0,089798743	0,007892126	-0,021807415	0,090995005	0,14564358	0,051908847	0,052731528	-0,013463525	-0,145130786
	2-hydroxyglutarate	0.99	0.864723	-0.0144996	0.0631232					galactonate	-0,002121343	-0,477623055	-0,201696149	0,002116852	-0,037939274	-0,056800048	-0,070198532	-0,026098908	-0,347202312	0,00315216	-0,034183943	-0,061795996
	maleate	0.83	0.0341518	-0.268817	1.46659					1-linoleoylglycerol (18:2)	-0,088098692	1,068670865	-0,453536449	0,086930663	0	-0,273345824	0,791972098	0,17556871	0,438031136	0,416217152	0,182542868	0,563039659
	azelate (C9-DC)	0.67	0.0595024	-0.577767	1.22547					2-palmitoylglycerol (16:0)	0,037305906	0,330210972	0,496178708	0,076968182	-0,078421868	-0,040735743	0,222510969	0,394689999	0,65689045	0,255633739	-0,23161613	-0,045387455
	sebacate (C10-DC)	0.8	0.0268061	-0.321928	1.57177					1-methylhistidine	-0,068904239	-0,011923669	-0,187799386	-0,151746803	0,005847593	-0,236393649	0,376816803	0,127517917	-0,363515738	0,173661821	0,136562961	0,369080635
	dodecenedioate (C12:1-DC)	0.8	0.301024	-0.321928	0.521399					butyrylcarnitine (C4)	0,242279764	-0,84302646	-0,146201947	-0,014290049	-0,585651526	-1,422119275	-0,495011092	-0,22812254	-0,207568155	-0,081091289	-0,901705749	-1,564753943
	2-hydroxysebacate	0.66	0.0365558	-0.599462	1.43704					isobutyrylcarnitine (C4)	0,071549996	-0,551531153	-0,459371895	-0,13056358	-0,222362003	-0,75803865	-0,083700423	-0,322320464	-0,158526756	-0,460020582	-0,993867775	-0,833814592
	N-acetyl-2-aminooctanoate	0.93	0.73761	-0.104697	0.132173					beta-muricholate	-1,37260551	-1,37260551	-1,37260551	-1,37260551	-1,37260551	-1,37260551	-1,37260551	-1,37260551	-1,37260551	-1,37260551	0	-1,37260551
	butyrylcarnitine (C4)	0.86	0.735431	-0.217591	0.133458					trigonelline (N'-methylnicotinate)	-4,088338331	-3,915779517	-2,913684135	-3,782132412	-4,45147349	-4,51272087	-4,929496619	-4,068373866	-3,888886147	-4,466687841	-4,582239503	-4,45147349
	propionylcarnitine (C3)	0.81	0.269139	-0.304006	0.570023					glutamate, gamma-methyl ester	0,075002217	-0,067697928	0,032457453	0,151247265	-0,00883415	-0,029999608	-0,097092401	0,130702275	-0,227607592	0,17899917	0,253164271	0,052213691
	hexanoylglycine	1		0	0					N-acetyltyrosine	-0,10265862	-0,316302129	0,119439949	0,172976612	-0,00238521	0,052156072	-0,109714723	0,045077472	0,053063443	0,030939231	0,674209366	-0,280990442
	acetylcarnitine (C2)	0.86	0.280811	-0.217591	0.551586					pyridoxate	0,693654506	-0,060191725	-0,264102148	-0,548457904	0,149309608	0,802073093	0,661114942	-0,270289062	-0,030237918	-0,335530828	0,788938644	-0,393485091
	hexanoylcarnitine (C6)	0.76	0.454031	-0.395929	0.342914					gamma-glutamylvaline	0,066140125	-0,27105552	0,270831401	0,278407721	0,355344141	0,368559655	-0,12407786	0,03876394	0,228721777	0,235718847	0,391717466	-0,060918108
	octanoylcarnitine (C8)	1.31	0.473017	0.389567	0.325123					propionylcarnitine (C3)	0,217862548	-0,72287248	-0,090272789	0,005249473	0,034762896	-0,358170891	-0,434261157	-0,417733968	-0,211011901	-0,171999816	-0,242950345	-0,513975676
	decanoylcarnitine (C10)	0.91	0.50747	-0.136062	0.29459					3-hydroxy-2-ethylpropionate	0,337732281	-0,548705927	0	0,215748527	0,232042922	0,28463118	0,543380638	0,581741604	0,287964377	0	-0,167349091	0,047103322
	laurylcarnitine (C12)	0.87	0.407121	-0.200913	0.390276					docosapentaenoate (n3 DPA; 22:5n3)	-0,472081234	0,129956751	-0,564355497	0,10437751	-0,271118618	-0,019905129	0,091184549	-0,033343891	0,35502231	0,290558246	0,017671017	-0,145405499
	myristoylcarnitine (C14)	1.1	0.392452	0.137504	0.406213					docosadienoate (22:2n6)	-0,261341349	0,33455268	-0,684517274	-0,086930134	-0,014458127	0,347810641	0,342092406	0,06686602	0,441664634	0,087108221	0,19719972	0,036121685
	pentadecanoylcarnitine (C15)	1.2	0.0144243	0.263034	1.8409					adrenate (22:4n6)	-0,166740704	0,241689962	-0,413135987	0,125913604	-0,006198034	0,197715584	0,144140295	0,091241087	0,362152452	0,010236978	0,089739472	0,004738775
	palmitoylcarnitine (C16)	1.16	0.0315928	0.214125	1.50041					docosatrienoate (22:3n3)	-0,113729708	0	-0,738300132	0,134503586	-0,23543492	0	0,166310787	-0,237993665	0,36174136	-2,661056031	-2,661056031	-2,661056031
	margaroylcarnitine (C17)	1.11	0.0308103	0.15056	1.5113					1-methylhistamine	-0,110943136	-0,347051734	0,182879049	0,32876261	-0,306344847	-0,463924093	-0,236363651	0,002995517	0,279956065	0,15047151	0,227635475	-0,265817973
	stearoylcarnitine (C18)	1.1	0.269906	0.137504	0.568788					4-imidazoleacetate	-0,500665772	-1,084107077	-1,084107077	-1,084107077	-0,439107454	-1,023185648	-1,084107077	-1,084107077	-1,084107077	-1,084107077	-1,084107077	-1,084107077
	arachidoylcarnitine (C20)	1.09	0.316339	0.124328	0.499847					1-methyl-4-imidazoleacetate	0,092120158	0,298849587	-0,017663178	0,36450181	0,041834773	-0,122254276	-0,012023411	0,054430807	0,332403371	0,313212371	0,176903021	0,262397627
	behenoylcarnitine (C22)	1.54	0.0176432	0.62293	1.75342					sebacate (C10-DC)	0,33278208	-0,024533644	0,262346715	0,422441454	0,283174277	0,173043783	-0,010399954	-0,093186999	0,237806738	0,077833002	-0,117717432	0,066001812
	undecenoylcarnitine (C11:1)	0.97	0.898025	-0.0439433	0.0467114					octanoylcarnitine (C8)	-0,002062029	-0,840291844	-0,840291844	-0,55240997	-0,840291844	-0,288362368	0,052658896	-0,840291844	0,367842287	-0,073288743	-0,840291844	-0,840291844
	myristoleoylcarnitine (C14:1)	1.05	0.707386	0.0703893	0.150343					tauro-beta-muricholate	-1,624380782	-1,624380782	-1,624380782	-1,624380782	-1,624380782	-1,624380782	-1,624380782	-1,624380782	-1,624380782	-1,624380782	0,739064443	-1,624380782
	palmitoleoylcarnitine (C16:1)	1.36	0.0117587	0.443607	1.92964					decanoylcarnitine (C10)	-0,155269906	-0,67483923	-0,67483923	-0,320283668	-0,67483923	-0,67483923	-0,67483923	-0,67483923	-0,67483923	-0,278548397	-0,67483923	-0,67483923
	oleoylcarnitine (C18:1)	1.1	0.330401	0.137504	0.480959					N-acetylglutamine	0,000930687	-0,057985088	0,214406179	-0,06692929	-0,201914105	-0,124436613	-0,100041935	-0,022148496	0,076129357	0,000677622	0,492443707	-0,226307766
	eicosenoylcarnitine (C20:1)	1.14	0.190108	0.189034	0.721001					N-acetyltryptophan	-0,393352812	-0,193658149	0,013286641	-0,328518009	-0,641120614	-0,641120614	0,329516148	-0,245358677	-0,090375715	-0,02234081	0,696259881	-0,641120614
	nervonoylcarnitine (C24:1)	1.45	0.0918682	0.536053	1.03683					N-acetylphenylalanine	-0,196353565	-0,132114508	-0,072212492	-0,011270234	-0,219003124	0,01114463	-0,227563969	0,059848284	0,143813229	-0,047370407	0,646384244	-0,212066976
	linoleoylcarnitine (C18:2)	1.21	0.151808	0.275007	0.818705					N-acetylasparagine	0,017672859	-0,064050021	-0,093768501	-0,099698428	-0,024310782	-0,202319375	-0,210721973	-0,096086959	-0,018206268	0,004673514	0,296081906	-0,410898701
	linolenoylcarnitine (C18:3)	1.13	0.445485	0.176323	0.351167					glycylleucine	-0,540651582	0,540726359	-0,015449405	-0,318915259	0,046361594	-0,106818217	0,817749729	0,038483051	0,526054292	0,469710434	0	0,438150526
	dihomo-linoleoylcarnitine (C20:2)	0.95	0.795538	-0.0740006	0.099339					S-methylglutathione	0,109274543	-0,092160271	-0,147215838	0,128919554	-0,011399405	-0,110268937	0,113361523	0,063483129	0,06299187	0,131412628	-0,148416333	-0,052756677
	arachidonoylcarnitine (C20:4)	1.13	0.0994393	0.176323	1.00244					gamma-glutamyl-epsilon-lysine	-0,467532761	-0,26870959	-0,287557192	-0,27185757	-0,068224636	0,025545583	-0,247510889	-0,225332436	-0,353610834	-0,164627308	-0,104199066	-0,057328516
	dihomo-linolenoylcarnitine (C20:3n3 or 6)	1.04	0.588921	0.0565835	0.229943					1-palmitoyl-GPC (16:0)	0,077655583	-0,054520259	0,058372995	0,050057824	-0,180003726	-0,281177518	-0,073286579	0,080953542	0,050443387	0,04703776	0,03550013	0,035713142
	adrenoylcarnitine (C22:4)	1	0.990276	0	0.00424378					N-acetylarginine	-0,38994214	-0,805710135	-0,164380505	-0,394187449	-0,527708763	-0,721518905	-0,824391944	-0,531323739	-0,383854314	-0,566551314	-0,286165711	-0,806353239
	docosahexaenoylcarnitine (C22:6)	1.35	0.0485974	0.432959	1.31339					myristoylcarnitine (C14)	0,140625947	-0,206981037	-0,001206983	0,088033824	0,107781943	-0,437031444	0,097913884	0,116777448	0,297532169	0,001205528	-0,07707429	-0,13873275
	(R)-3-hydroxybutyrylcarnitine	1.29	0.0757997	0.367371	1.12033					1-stearoyl-GPC (18:0)	0,096194836	-0,03522836	0,097615291	0,148478236	0,019408856	-0,115065313	-0,032924849	0,112956799	-0,022236079	-0,020785953	0,146687471	-0,008514359
	(S)-3-hydroxybutyrylcarnitine	0.9	0.64436	-0.152003	0.190871					1-oleoyl-GPC (18:1)	0,178637669	0,214149985	0,18254896	-0,088010228	0,12391678	-0,141356267	0,240901295	0,254972116	0,126448912	0,232197758	-0,09185284	-0,036730576
	3-hydroxyhexanoylcarnitine (1)	0.93	0.363217	-0.104697	0.439833					N-acetylthreonine	-0,01037638	-0,119264474	-0,096567061	-0,097555631	-0,067903231	-0,008008183	0,016515178	-0,004630445	-0,105031789	-0,007218202	0,081044442	-0,05771255
	3-hydroxyhexanoylcarnitine (2)	1		0	0					phenylacetylglycine	-0,032871064	0,427411771	0,437312821	0,135254365	-0,050281072	0,404449878	-0,216750962	0,184812889	0,239350746	-0,157653636	0,285581064	0,356415999
	3-hydroxyoctanoylcarnitine (1)	1.04	0.6595	0.0565835	0.180785					N-acetylisoleucine	-0,252494369	-0,218749222	-0,251279966	-0,689247703	-0,279013797	-0,293414597	0,10276799	0,448767988	-0,689247703	-0,357397842	0,063280988	-0,689247703
	3-hydroxyoctanoylcarnitine (2)	1.14	0.192191	0.189034	0.716267					10-nonadecenoate (19:1n9)	-0,098640535	0,590109834	-0,389064914	0,104939687	0,000605164	0,2037048	0,41962276	0,143127844	0,398765829	0,098686201	0,050135636	0,029546529
	3-hydroxydecanoylcarnitine	0.84	0.409363	-0.251539	0.387891					10-heptadecenoate (17:1n7)	-0,225308149	0,442935026	-0,490800557	0,008430042	-0,145843268	0,11289764	0,340311996	0,15240555	0,450337045	0,126612819	0,014888713	0,055970428
	3-hydroxypalmitoylcarnitine	1.15	0.318852	0.201634	0.496411					N-acetylhistidine	-0,562203636	-0,865645799	-0,865645799	-0,279433901	-0,143702155	0,078647311	-0,865645799	-0,865645799	-0,865645799	-0,435454656	0,098138046	-0,123542636
	3-hydroxyoleoylcarnitine	1.26	0.177969	0.333424	0.749656					gamma-glutamylglycine	-0,689464404	0,344513584	0,179914136	-0,164889218	0,336371344	0,253011632	-0,080508803	-0,32163369	-0,066923184	0,006938544	0,376541827	0,437090469
	deoxycarnitine	0.86	0.151412	-0.217591	0.81984					stachydrine	-2,041677225	-1,876990757	-1,679066569	-1,191595254	-2,436107531	-2,033571821	-1,767250841	-2,089384037	-2,589226498	-1,205902121	-2,589226498	-2,031040477
	carnitine	1.09	0.231797	0.124328	0.634892					alpha-hydroxyisovalerate	0,570986685	-0,901509594	0,650254169	0,425162013	0,440536876	0,395009588	0,536824131	0,636534054	0,460096001	0,385290361	0,19789532	0,097940635
	3-hydroxybutyrate (BHBA)	1.21	0.0682075	0.275007	1.16617					nicotinamide riboside	-0,422450864	0,014638851	-1,044687388	-0,269765117	0,599733219	0,298930931	0,466562198	-0,565315329	-0,6634322	-0,60171872	-1,044687388	0,040039189
	acetylcholine	1.39	0.0892936	0.475085	1.04918					ophthalmate	-0,058590369	0,065766983	0,130884319	0,182539378	0,425961948	0,131261497	-0,117871344	-0,019313569	-0,076550781	-0,136622232	-0,534108784	-0,384990001
	palmitoylcholine	0.99	0.829691	-0.0144996	0.0810837					gamma-glutamylmethionine	-0,11812728	0,069996229	-0,001212438	0,170106445	0,180626434	0,149104672	0,138030803	-0,341101889	0,093072251	0,292689352	0,069902903	0,500932022
	oleoylcholine	0.97	0.781779	-0.0439433	0.106916					gamma-glutamylthreonine	0,097060913	-0,003199828	0,290607068	0,228178408	0,335295364	0,22640924	-0,144770054	-0,049135587	-0,049522752	0,220598289	0,115177157	0,109996427
	2-hydroxyoctanoate	0.75	0.25869	-0.415037	0.587221					p-cresol sulfate	0,89360656	0,922832354	1,303617323	0,705066722	1,092942395	1,060585149	1,092222434	1,289460658	1,031908206	0,697748583	0,861202133	1,279703864
	2-hydroxypalmitate	0.88	0.195178	-0.184425	0.709568					erythronate*	0,008895674	-0,096600821	-0,066017558	-0,019842168	-0,02245547	-0,061999086	-0,040896519	0,001361869	-0,065696592	-0,081878157	0,091536988	-0,033519526
	2-hydroxystearate	0.91	0.402344	-0.136062	0.395403					eicosenoate (20:1)	-0,080966159	0,576219385	-0,447943895	0,071396496	0,053300448	0,330074697	0,39818966	0,12250198	0,452250853	0,072705077	0,086962594	0,069875529
	2-hydroxyarachidate	0.94	0.783708	-0.0892673	0.105846					linolenate [alpha or gamma; (18:3n3 or 6)]	-0,822129119	-0,402707916	-0,923628374	-0,440122216	-0,521648702	-0,357715002	-0,181152604	-0,173979184	0,306927344	0,201909958	-0,018642643	0,014196414
	2-hydroxybehenate	1.09	0.943711	0.124328	0.0251609					aconitate [cis or trans]	-0,191540945	-0,066744413	-0,002464818	-0,128264432	0,052431523	0,128795918	-0,04654738	-0,041576135	-0,097402669	-0,16631626	0,116547329	0,126906273
	2-hydroxylignocerate	1.26	0.259905	0.333424	0.585185					1-myristoyl-GPC (14:0)	-0,143263699	-0,523897459	-0,050649341	0,009421474	-0,202078313	-0,401374173	-0,115416186	-0,359545054	-0,406556424	0,061336067	0,098434202	-0,101816742
	2-hydroxynervonate	1.08	0.590528	0.111031	0.228759					1-arachidoyl-GPC (20:0)	0,213699648	0,135023544	0,178804015	-0,010106301	0,115854469	-0,218996257	0,194072018	-0,02421841	-0,003091947	-0,012150941	-0,064705316	0,127399592
	3-hydroxyhexanoate	1.01	0.770825	0.0143553	0.113044					heme	0,009638689	-0,13694176	0,009056669	0,003316812	-0,2956098	-0,164351359	-0,526943328	-0,069226011	-0,149276785	-0,241648861	-0,380029254	-0,341531964
	3-hydroxypalmitate	0.98	0.970254	-0.0291463	0.0131146					stearoylcarnitine (C18)	0,004454959	0,165689364	-0,226784999	-0,061595321	-0,096567172	-0,330743698	-0,038239627	-0,104540087	0,10593332	0,063496365	-0,135584857	0,179948121
	3-hydroxystearate	0.91	0.407004	-0.136062	0.390401					laurylcarnitine (C12)	0,370452198	-0,226877901	-0,018945043	0,232778056	-0,12384848	-0,355819798	-0,015862236	0,055929802	0,17891525	-0,180421003	-0,440753211	-0,578084667
	10-hydroxystearate	1		0	0					isovalerylcarnitine (C5)	-0,199519761	-0,842372323	-0,483753315	-0,411821954	-0,47121204	-0,868679426	-0,349005391	-0,506238406	-0,345875667	-0,458849487	-0,870154889	-1,052381293
	13-HODE + 9-HODE	1		0	0					1-linoleoyl-GPC (18:2)	-0,084766457	-0,161428774	-0,296625946	0,293719485	-0,063759687	0,099141025	-0,232100436	0,148034799	-0,008018125	0,068327991	-0,115583766	-0,507242339
	2S,3R-dihydroxybutyrate	0.91	0.240081	-0.136062	0.619642					cytidine-5'-diphosphoethanolamine	0,091407307	-0,093862362	0,030151156	0,085616404	0,028678407	-0,009452966	-0,004164356	-0,041789863	0,002872947	-0,035619595	-0,017533404	-0,049294817
	2R,3R-dihydroxybutyrate	0.95	0.770719	-0.0740006	0.113104					N6-carbamoylthreonyladenosine	-0,077620579	-0,034482916	-0,140123445	-0,046684353	-0,050501845	-0,080068723	0,019925412	-0,024625716	0,18413793	0,112018859	0,079692828	-0,082264857
	2,4-dihydroxybutyrate	0.92	0.197114	-0.120294	0.705282					orotidine	0,078570886	-0,213214712	-0,126940416	-0,031485748	-0,119016972	-0,113156157	0,165212139	0,077032604	0,050043948	-0,097547148	-0,03777057	-0,172236125
	4-hydroxynonenal	0.88	0.842647	-0.184425	0.0743545					taurocyamine	-0,020457656	0,062461334	-0,281684538	-0,559126409	-0,168474342	-0,418435731	-0,033764153	-0,270833943	0,010658603	-0,122904864	-0,344586363	-0,251419793
	prostaglandin E2	0.91	0.491515	-0.136062	0.308463					5,6-dihydrouridine	0,000784757	-0,417137352	-0,000785374	-0,135517518	0,014163313	-0,062472119	-0,385910881	0,022954843	-0,142234084	-0,103806773	-0,003246818	-0,061928737
	delta12-prostaglandin J2	0.73	0.174458	-0.454032	0.758308					3-(3-amino-3-carboxypropyl)uridine*	0,237387246	-0,389468708	-0,308082981	0,111675993	0,073958576	-0,115275176	-0,259466239	-0,025170684	0,053053221	0,019595086	0,173609533	-0,130883074
	prostaglandin F2alpha	0.93	0.558557	-0.104697	0.252932					1-arachidonylglycerol (20:4)	0,467155109	1,085963071	-0,073829054	0,260904066	0,054030862	-0,015840511	0,68590753	0,44789804	0,591542577	0,708084702	-0,059034214	0,154886043
	5-HETE	1.07	0.971996	0.0976108	0.0123355					cysteine-glutathione disulfide	-0,008059232	-0,170198657	0,45767854	0,116954862	0,43252001	0,797214325	-0,115035909	-0,357528958	0,236651424	-0,096881289	0,90156359	0,19529323
	12-HETE	1.09	0.712078	0.124328	0.147473					5-methyluridine (ribothymidine)	-0,581081801	-0,191379907	-0,3022456	-0,089137974	-0,151124478	-0,133271139	-0,090524528	-0,270797543	0,066337607	0,061345466	0,46175407	0,132193843
	15-HETE	0.93	0.638923	-0.104697	0.194551					adenosine 3'-monophosphate (3'-AMP)	0,028245347	0,057327112	-0,904442267	0,187712312	-0,237624213	-0,004757613	0,319617709	0,249409158	-0,157498923	0,004735086	0,417299355	-0,202717227
	12-HHTrE	0.92	0.529646	-0.120294	0.276014					7-methylguanine	-1,205526014	-0,173881527	-0,377980208	0,036969006	-1,205526014	-0,069287601	-0,253509596	-0,133666285	-0,333472593	-0,449642117	0,176678424	-0,139628386
	5-KETE	1.24	0.174173	0.31034	0.75902					1-stearoyl-GPE (18:0)	-0,083784117	-0,218167951	-0,093466466	0,044104898	-0,15450983	-0,128806038	-0,208430741	0,033721896	-0,051426906	-0,130864101	0,029521667	-0,076130029
	15-KETE	0.95	0.813257	-0.0740006	0.0897722					1-stearoyl-GPG (18:0)	0,004670282	0,350024359	-0,181803717	0,472056908	0,071912197	0,146737022	0,100050063	0,060857416	0,109038975	-0,012109701	-0,237593518	-0,262557895
	oleoyl ethanolamide	1.15	0.194097	0.201634	0.711982					3-methylcytidine	0,016801215	0,159386949	0,079969121	-0,897295086	0,061822669	-0,897295086	-0,056196588	-0,664541661	0,383028027	0,099695471	-0,447714682	-0,897295086
	palmitoyl ethanolamide	1.19	0.0885208	0.250962	1.05295					N1-methyl-2-pyridone-5-carboxamide	0,141358169	-0,749529673	0,164390292	0,503451311	0,111004502	0,430661052	0,595434886	0,339164074	0,431414229	-0,053686196	0	0,389802819
	stearoyl ethanolamide	1.09	0.313927	0.124328	0.503172					N1-methyl-4-pyridone-3-carboxamide	0,63601413	-0,934945337	0,430476535	0,644651104	0,254749008	0,161895979	0,454020892	0,842902259	0,757721335	0,128029398	-0,091151681	0,231567138
	docosahexaenoyl ethanolamide	0.82	0.273625	-0.286304	0.562845					mead acid (20:3n9)	-0,2476631	0,11917611	-0,387390145	-0,017389113	-0,200028631	0,00498868	0,159384236	0,150745226	0,281135837	-0,005013692	-0,074253314	-0,249126375
	arachidonoyl ethanolamide	1.07	0.52897	0.0976108	0.276569					1-docosahexaenoylglycerol (22:6)	0,09323394	0,982253205	-0,458308638	0,42402052	0,009300429	-0,064767845	0,452508139	0,452500121	0,423450786	0,494820093	-0,162093186	0,127108464
	N-arachidonoyltaurine	0.85	0.4341	-0.234465	0.362411					gamma-glutamylisoleucine*	-0,408032301	-0,382671487	-0,184137657	-0,000526067	0,186807073	0,133339904	0,16061556	-0,778195427	-0,031263605	-0,637652668	0,270354685	0,197418403
	N-oleoyltaurine	0.93	0.556659	-0.104697	0.254411					N-glycolylneuraminate	0,136921592	0,209192856	0,002630639	-0,457336901	0,140739489	-0,165363237	0,081587047	0,096708912	-0,03764326	0,101928094	0,170787583	0,193340751
	N-stearoyltaurine	0.86	0.400834	-0.217591	0.397035					pantetheine	0,198773489	0,479558193	0,268344438	0,047039014	0,562324404	0,571311298	0,55996528	0,446948921	0,529168401	-0,090986346	0,191541428	0,469894082
	N-palmitoyltaurine	0.85	0.293604	-0.234465	0.532238					oleoylcarnitine (C18:1)	0,099295176	0,136678062	-0,106313254	0,006168039	0,106155967	-0,251568115	-0,000948978	0,050418282	0,187547863	0,130475381	-0,141675222	0,311579263
	N-palmitoleoyltaurine	1.38	0.080802	0.464668	1.09258					2-methylbutyrylcarnitine (C5)	-0,0199811	-0,442003644	-0,301389222	-0,153199946	0,009963213	-0,431604729	-0,01420516	-0,330217777	-0,161690405	-0,277631134	-0,752515584	-0,648813761
	N-linoleoyltaurine	1.38	0.275276	0.464668	0.560232					phenol sulfate	0,114039915	-0,198048968	0,670382851	0,8227249	0,474583304	0,445002915	0,000831934	1,01260874	0,569035683	0,125008404	0,94994365	-0,003969682
	linoleoyl ethanolamide	0.85	0.210968	-0.234465	0.675783					1-palmitoleoyl-GPC (16:1)*	-0,14018666	-0,323444285	-0,155491261	-0,117518356	-0,273079897	-0,232486159	-0,092774525	0,065746834	-0,027921655	-0,039028201	0,068239665	-0,010013533
	arachidoyl ethanolamide (20:0)	1.01	0.921997	0.0143553	0.0352706					malonylcarnitine	0,094092636	0,052188513	-0,236298249	-0,011951268	0,057202678	-0,138605351	-0,104153685	-0,263353846	-0,249519475	-0,327074338	-0,242182882	-0,347927563
	behenoyl ethanolamide (22:0)	0.97	0.916367	-0.0439433	0.0379305					hexanoylglycine	-1,056872682	-1,056872682	-1,056872682	-1,056872682	-1,056872682	-1,056872682	-1,056872682	-1,056872682	-1,056872682	-1,056872682	-1,056872682	-1,056872682
	lignoceroyl ethanolamide (24:0)	0.99	0.835954	-0.0144996	0.0778174					glutamine_degradant*	0,228960518	-0,210099353	0,257472235	0,149244758	-0,007592197	0,042646867	-0,004104481	0,043743036	0,106000067	0,006038145	0,238990086	-0,208146642
	nervonoyl ethanolamide (24:1)	0.89	0.29852	-0.168123	0.525027					2-hydroxy-3-methylvalerate	-0,191572377	-1,459180616	-0,106825395	0,000311264	-0,103863613	0,456386355	0,011347688	0,024030647	-0,466609883	-0,000311361	-0,394645033	-0,52131799
	palmitoleoyl ethanolamide	1.53	0.00811506	0.613532	2.09071					homostachydrine*	-0,639559639	-1,116842998	-1,116842998	-0,588840516	-0,832041753	-1,116842998	-1,116842998	-1,116842998	-1,116842998	-1,116842998	-1,116842998	-1,116842998
	N-oleoylserine	0.99	0.954322	-0.0144996	0.0203049					1-arachidonoyl-GPC (20:4n6)*	-0,16050946	-0,284328244	-0,252811352	0,42990942	-0,008669105	0,263163422	-0,392551895	0,028747059	-0,167701401	-0,000452469	-0,099230119	-0,452036547
	N-stearoylserine	0.87	0.174298	-0.200913	0.758707					1-dihomo-linolenoyl-GPC (20:3n3 or 6)*	0,118926107	-0,309429944	-0,01368205	-0,39017051	-0,137414599	-0,331594899	-0,025259239	-0,107662655	-0,026616523	-0,112287501	0,13350464	-0,278426614
	N-palmitoylserine	0.95	0.636335	-0.0740006	0.196314					1-dihomo-linoleoyl-GPC (20:2)*	-0,55763104	0,475085147	-1,104132771	0,391721514	0,116245768	0,319450261	0	-0,401213018	-0,428201493	0,035220606	-0,123078953	-0,711559931
	myo-inositol	1.02	0.732261	0.0285692	0.135334					2-palmitoleoyl-GPC (16:1)*	0,013437432	-0,076624319	-0,06494451	-0,279691417	-0,040308434	-0,149307845	0,13283703	-0,088067942	-0,111344374	0,225622483	0,090066745	-0,030463228
	inositol 1-phosphate (I1P)	1.24	0.225302	0.31034	0.647235					2-palmitoyl-GPC (16:0)*	-0,030932888	-0,076501308	-0,130110951	0,363746368	0,1587574	0,319895924	-0,159960619	0,094817542	-0,115960266	-0,030964472	-0,062295045	-0,135302371
	choline	1.08	0.320095	0.111031	0.49472					2-myristoyl-GPC (14:0)*	-0,311133148	-0,736535784	-0,736535784	-0,697003932	-0,736535784	-0,736535784	-0,0986323	-0,678919105	-0,736535784	-0,116279384	-0,216292536	-0,329420938
	choline phosphate	1.01	0.958068	0.0143553	0.0186035					1-docosahexaenoyl-GPC (22:6)*	-0,156124884	0,023654595	-0,096615346	-0,155386872	0,04115101	-0,030193811	-0,011515964	0,010063087	-0,248966957	0,028415473	0,105707707	0,075534042
	cytidine 5'-diphosphocholine	0.91	0.485594	-0.136062	0.313727					1-palmitoyl-GPE (16:0)	-0,065160999	-0,064754354	-0,003514588	-0,014974876	-0,1863532	-0,018203194	-0,060474624	0,018450077	-0,084576801	-0,062849738	-0,111728609	-0,182885664
	glycerophosphorylcholine (GPC)	1.14	0.312858	0.189034	0.504652					1-oleoyl-GPE (18:1)	-0,102335043	0,180262126	-0,056976373	-0,005991935	0,032257805	-0,118455579	0,009767994	0,01965278	-0,031427994	0,008461986	0,005956245	0,107970801
	phosphoethanolamine	0.99	0.970448	-0.0144996	0.0130276					1-linoleoyl-GPE (18:2)*	-0,675531719	-0,140734416	-0,369336255	-0,274868209	-0,057811762	-0,14606727	0,095593536	-0,10438905	-0,08432958	0,068995343	0,316833715	0,084610343
	cytidine-5'-diphosphoethanolamine	0.95	0.164374	-0.0740006	0.784167					1-arachidonoyl-GPE (20:4n6)*	-0,022267097	-0,744866505	0,018948836	0,009779691	-0,107504088	-0,156486759	-0,558189236	-0,038813916	-0,025339285	-0,090848319	0,078302329	-0,133040338
	glycerophosphoethanolamine	1.06	0.43914	0.0840643	0.357397					2-hydroxypalmitate	-0,048336104	-0,235705207	0,018268296	0,177814076	-0,190333939	-0,16082882	-0,452829754	-0,132994264	-0,296316398	0,022528826	-0,077939691	-0,293211049
	glycerophosphoserine	1	0.882233	0	0.0544169					docosapentaenoate (n6 DPA; 22:5n6)	-0,412161391	-0,413809867	-0,743877438	0,138779621	-0,322974635	-0,067406833	-0,298685287	-0,132986614	0,029365374	-0,440129903	0,043292582	-0,604198893
	glycerophosphoinositol	0.94	0.198965	-0.0892673	0.701223					gulonate*	-0,104999666	-0,018957989	-0,19910414	-0,139643292	-0,123789595	-0,158022776	0,056630613	-0,083698228	-0,043322444	-0,095091638	-0,060732372	-0,08360924
	trimethylamine N-oxide	0.92	0.692051	-0.120294	0.159862					glutarylcarnitine (C5-DC)	1,069644157	0,667576768	0,923916213	0,280373581	1,461326811	0,339692343	0,596634202	0,179438168	0,297092312	0,857415584	1,216479187	0,370773724
	1-myristoyl-2-palmitoyl-GPC (14:0/16:0)	1.04	0.460619	0.0565835	0.336658					beta-hydroxyisovaleroylcarnitine	-0,191389862	-0,441689334	-0,135061511	-0,121727004	-0,079153065	-0,329541821	-0,234814067	-0,169088701	-0,124238016	-0,086296374	0,040629853	-0,35112782
	1-myristoyl-2-arachidonoyl-GPC (14:0/20:4)	0.99	0.989472	-0.0144996	0.0045965					tiglylcarnitine (C5:1-DC)	-0,067255746	-0,472946984	0,006333898	0,16011154	-0,015024882	-0,34695919	-0,470807262	0,209128607	0,274525508	-0,066564752	-0,251522396	-0,472946984
	1-pentadecanoyl-2-linoleoyl-GPC (15:0/18:2)	1.28	5.6643e-05	0.356144	4.24685					catechol sulfate	-1,445323062	-1,445323062	-1,445323062	-1,445323062	-1,445323062	-1,445323062	-1,445323062	-1,445323062	-1,445323062	-1,445323062	-1,445323062	-1,445323062
	1-pentadecanoyl-2-arachidonoyl-GPC (15:0/20:4)	1.06	0.417569	0.0840643	0.379271					cholesterol sulfate	0,238661565	0,771410815	0,31880166	0,190660943	0,370637379	0,249803433	0,294681648	0,285653426	0,223808921	0,429367337	0,513672916	0,438822127
	1-pentadecanoyl-2-docosahexaenoyl-GPC (15:0/22:6)	1.09	0.18597	0.124328	0.730558					7alpha-hydroxy-3-oxo-4-cholestenoate (7-Hoca)	0,037942826	0,426357992	0,239545798	-0,313116691	-0,113114324	-1,00114545	0,229187783	-0,019408574	0,278763222	-0,086545881	-0,025816908	0,0409133
	1-palmitoyl-2-pentadecanoyl-GPC (16:0/15:0)	1.2	0.0737924	0.263034	1.13199					N-acetyl-aspartyl-glutamate (NAAG)	-0,497989816	0,375807203	0,000885826	-0,069796585	0,007285068	-0,118267143	0,065349488	-0,00732746	-0,084617016	0,306045968	-0,000886611	0,242111352
	1,2-dipalmitoyl-GPC (16:0/16:0)	0.99	0.991073	-0.0144996	0.00389423					glycerophosphoglycerol	0,044204146	-0,021187983	0,032663818	0,044119208	-0,009717121	0,060949646	0,028217377	0,020302948	-0,006688146	0,026266937	0,077780003	-0,05152286
	1-palmitoyl-2-palmitoleoyl-GPC (16:0/16:1)	1.12	0.0105732	0.163499	1.97579					glycerophosphoethanolamine	0,083553675	0,15219798	0,031788792	0,169908159	-0,00507758	-0,201968201	0,131463416	0,123381162	0,1180832	0,256187838	-0,058654773	0,005051929
	1-palmitoyl-2-stearoyl-GPC (16:0/18:0)	1.08	0.612974	0.111031	0.212558					glycerophosphoinositol*	-0,046046794	0,004531653	0,118182381	-0,104954745	0,056775452	0,077418111	-0,140056243	-0,064209652	-0,117433529	0,018960558	0,010255815	0,025195469
	1-palmitoyl-2-oleoyl-GPC (16:0/18:1)	0.97	0.422436	-0.0439433	0.374239					sedoheptulose-7-phosphate	-1,232092551	0,565525657	-0,30677898	-0,344185902	-0,352371794	-0,595017103	0,284987033	0,165981186	-0,227592061	0,190529735	-0,199862832	0,306660098
	1-palmitoyl-2-gamma-linolenoyl-GPC (16:0/18:3n6)	1.28	0.00114465	0.356144	2.94133					1-arachidonoyl-GPI (20:4)*	-0,329590132	0,100466942	-0,465100537	0,238811774	0,000138999	0,112765283	0,135858553	-0,042987325	-0,342436213	-0,017821687	-0,136112095	-0,220491625
	1-palmitoyl-2-dihomo-linolenoyl-GPC (16:0/20:3n3 or 6)	1.1	0.211431	0.137504	0.674832					1-palmitoyl-GPI (16:0)	-0,329750209	0,211080561	-0,525257683	0,290880332	0,001716522	0,311698057	-0,066840692	-0,197401903	-0,567898447	-0,045847505	-0,125916487	-0,221389041
	1-palmitoyl-2-arachidonoyl-GPC (16:0/20:4n6)	0.94	0.337137	-0.0892673	0.472194					deoxycarnitine	0,191535546	-0,321016465	0,088793149	-0,113709739	-0,018260848	-0,100262166	-0,20382419	-0,042099754	-0,07374925	-0,224737947	-0,150714868	-0,484773827
	1-palmitoyl-2-docosahexaenoyl-GPC (16:0/22:6)	1.01	0.690678	0.0143553	0.160725					N6-succinyladenosine	0,293105926	-0,228220482	0,031644172	-0,002638765	0,074161399	0,225465445	-0,427404809	0,101347516	-0,402082006	0,014421369	-0,010800482	-0,029537743
	1-margaroyl-2-oleoyl-GPC (17:0/18:1)	1.09	0.112956	0.124328	0.94709					1-ribosyl-imidazoleacetate*	-0,861618322	-0,861618322	-0,861618322	-0,861618322	-0,861618322	-0,861618322	-0,861618322	-0,861618322	-0,861618322	-0,861618322	-0,861618322	-0,861618322
	1-margaroyl-2-arachidonoyl-GPC (17:0/20:4)	1.03	0.657351	0.0426443	0.182203					adenosine 2'-monophosphate (2'-AMP)	-0,721245152	-0,100716668	0,019789791	-0,643838589	-0,47206982	-0,009954164	0,550218799	-0,193914059	0,282262064	-0,094634687	0,084328523	0,009856055
	1-stearoyl-2-oleoyl-GPC (18:0/18:1)	1.01	0.674778	0.0143553	0.170839					N2-acetyllysine	0,004355235	-0,249129974	-0,131936539	-0,097027261	-0,013663581	-0,1955297	-0,380986349	-0,162824372	-0,204139253	-0,117398789	-0,111548725	-0,359533303
	1-stearoyl-2-dihomo-linolenoyl-GPC (18:0/20:3n3 or 6)	1.11	0.101205	0.15056	0.994797					N6-acetyllysine	0,04455066	0,205541936	-0,000553068	-0,021984287	0,087455136	-0,050882805	0,123230113	-0,026498265	0,005318305	0,077856767	-0,09951405	0,129842147
	1-stearoyl-2-meadoyl-GPC (18:0/20:3n9)	1.13	0.0536298	0.176323	1.27059					dihomo-linolenate (20:3n3 or n6)	-0,366823003	0,128132652	-0,586388472	0,008654338	-0,21167788	-0,00872989	0,189313555	0,042270946	0,424594662	0,210881921	0,030020212	-0,011834361
	1-stearoyl-2-arachidonoyl-GPC (18:0/20:4)	0.98	0.676238	-0.0291463	0.1699					mannitol/sorbitol	0,096898848	0,174926586	0,1671269	0,015324172	0,108070207	-0,00777605	0,217660547	0,223787356	0,125731959	0,109812294	-0,05514717	0,160312438
	1-stearoyl-2-adrenoyl-GPC (18:0/22:4)	1.11	0.268025	0.15056	0.571825					N6-carboxymethyllysine	-0,592544773	-0,520163432	-0,473118868	-0,439819658	-0,396688644	-0,483479468	-0,415793128	-0,533203428	-0,605639621	-0,432982405	-0,455683583	-0,464767245
	1-stearoyl-2-docosapentaenoyl-GPC (18:0/22:5n3)	1.01	0.953316	0.0143553	0.0207631					1-oleoyl-GPI (18:1)	-0,175993443	0,32507594	-0,427695944	0,365297947	0,082508221	0,349321682	0,008672785	0,040653863	-0,370431707	0,065025009	-0,084001739	-0,069549148
	1-stearoyl-2-docosapentaenoyl-GPC (18:0/22:5n6)	0.89	0.188723	-0.168123	0.724176					1-palmitoleoyl-GPE (16:1)*	-0,237230893	-0,043046916	-0,033030267	-0,298939614	-0,114926791	-0,232108906	-0,260402904	0,009571413	-0,003522147	-0,019150757	-0,090031922	0,121346638
	1-stearoyl-2-docosahexaenoyl-GPC (18:0/22:6)	1.01	0.758429	0.0143553	0.120085					1-palmitoleoyl-GPI (16:1)*	-0,235957662	0,027867507	-0,481754981	0,426835624	-0,20035014	0,057175755	0,103436605	0,035459066	-0,133355107	0,231221576	0,316696796	-0,4919799
	1,2-dioleoyl-GPC (18:1/18:1)	1.03	0.634846	0.0426443	0.197332					methylphosphate	0,025484457	0,015659951	0,13856485	0,039088698	0,030366356	-0,145110487	0,054560178	-0,031794509	-0,157776524	0,102312938	-0,124933742	-0,006636267
	1-oleoyl-2-linoleoyl-GPC (18:1/18:2)	1.03	0.705011	0.0426443	0.151804					dimethylarginine (SDMA + ADMA)	-0,325212793	-0,504679669	-0,107290739	-0,141769796	-0,262068654	-0,169107173	-0,266590453	-0,064631511	-0,057770733	-0,086637881	0,250271464	-0,165881417
	1-oleoyl-2-eicosenoyl-GPC (18:1/20:1)	0.9	0.223546	-0.152003	0.650633					N-acetylserine	-0,08030988	0,056209062	-0,033890257	-0,191722255	0,018344122	-0,030438365	0,075188465	-0,051857797	-0,149479376	-0,068690076	-0,10249157	-0,095312412
	1-oleoyl-2-docosahexaenoyl-GPC (18:1/22:6)	1.04	0.113934	0.0565835	0.943347					1-stearoyl-2-oleoyl-GPE (18:0/18:1)	0,012404404	0,11802778	0,007237591	-0,031982037	0,071907719	-0,026871039	0,089864583	0,172811259	0,056491219	-0,09822644	0,028878344	-0,002653651
	1,2-dilinoleoyl-GPC (18:2/18:2)	1.03	0.91927	0.0426443	0.0365568					1-stearoyl-2-oleoyl-GPG (18:0/18:1)	-0,078157153	-0,096831341	-0,165812629	0,012634468	-0,013951524	0,102666036	-0,029524998	-0,037235817	-0,073990754	0,014707936	0,046864187	-0,111748181
	1-linoleoyl-2-arachidonoyl-GPC (18:2/20:4n6)	1.03	0.703531	0.0426443	0.152717					1-stearoyl-2-arachidonoyl-GPC (18:0/20:4)	0,080375874	-0,147279106	0,043996823	0,009882077	-0,073886243	-0,062334455	-0,00586833	0,054969883	-0,024726077	-0,143752872	-0,002369227	-0,153034897
	1-arachidoyl-2-arachidonoyl-GPC (20:0/20:4)	0.95	0.403671	-0.0740006	0.393973					1-stearoyl-2-arachidonoyl-GPS (18:0/20:4)	-0,001023888	-0,05879067	-0,114689722	-0,084407191	0,028045911	0,023508457	0,005318097	-0,004966508	-0,069635418	-0,120883674	-0,145551268	0,020686358
	1,2-dipalmitoyl-GPE (16:0/16:0)	1.02	0.992199	0.0285692	0.00340137					1-stearoyl-2-docosahexaenoyl-GPS (18:0/22:6)*	0,119528854	-0,134683794	-0,024539397	0,039660295	-0,013852119	-0,04436044	-0,114508595	-0,077035977	-0,049971277	-0,22781321	0,018429552	-0,10637643
	1-palmitoyl-2-palmitoleoyl-GPE (16:0/16:1)	1.1	0.0966126	0.137504	1.01497					3-sulfo-nervonoyl-galactosylceramide (d18:1/24:1)	-0,102057296	0,22707419	-0,138434831	0,22915635	0,342758798	-0,263826456	-0,290507204	0,197427247	0,201894929	-0,043229013	0,236857436	0,687195461
	1-palmitoyl-2-stearoyl-GPE (16:0/18:0)	1.08	0.973896	0.111031	0.0114874					glycosyl-N-stearoyl-sphingosine (d18:1/18:0)	0,018353409	-0,494082975	-0,016050227	-0,071695085	-0,277169876	-0,346847793	-0,324260749	0,082880678	-0,055861544	-0,360116528	0,063621165	-0,253417745
	1-palmitoyl-2-oleoyl-GPE (16:0/18:1)	1.04	0.397511	0.0565835	0.400651					succinylcarnitine (C4-DC)	-0,252638229	-0,176936612	-0,108233345	-0,192093121	-0,183402497	0,047320575	-0,081055734	-0,020688843	-0,017690151	0,160496612	0,009998243	0,145599287
	1-palmitoyl-2-arachidonoyl-GPE (16:0/20:4)	0.93	0.0395481	-0.104697	1.40287					1-docosahexaenoyl-GPE (22:6)*	-0,143005697	-0,125005916	-0,104071254	-0,140134696	-0,049888403	-0,020585467	-0,035127924	0,03108948	-0,137090472	-0,024343186	0,090828165	-0,065794347
	1-palmitoyl-2-eicosapentaenoyl-GPE (16:0/20:5)	0.82	0.165566	-0.286304	0.781029					2-hydroxyglutarate	0,174421291	0,180564069	-0,079216347	0,058986843	0,284203285	0,161940946	0,181663248	0,020516456	0,05852085	0,13402225	0,151608453	0,173607117
	1-palmitoyl-2-docosahexaenoyl-GPE (16:0/22:6)	0.96	0.23628	-0.0588937	0.626574					O-methyltyrosine	0,160816682	-0,198094046	0,136075793	0,141220233	0,293574206	0,090303315	-0,095241995	-0,03612304	-0,138508266	-0,059023794	0,038508811	0,076301388
	1-palmitoleoyl-2-oleoyl-GPE (16:1/18:1)	1.21	0.0853442	0.275007	1.06883					sphingomyelin (d18:1/18:1, d18:2/18:0)	0,282943344	-0,014313285	0,186431899	0,246785528	0,081628742	-0,004367658	0,08649181	0,234673107	0,161319002	-0,046028674	-0,236181685	-0,076003814
	1-stearoyl-2-oleoyl-GPE (18:0/18:1)	1.02	0.725158	0.0285692	0.139568					palmitoyl sphingomyelin (d18:1/16:0)	0,079402881	-0,147709664	0,011816156	0,020590286	-0,001011954	-0,119835854	-0,074798169	0,172972272	-0,034002902	-0,096286684	0,074288423	0,047145341
	1-stearoyl-2-dihomo-linolenoyl-GPE (18:0/20:3n3 or 6)	1.11	0.166998	0.15056	0.777289					cysteine sulfinic acid	-0,871660866	0,149108271	0,251981526	-0,576975851	-0,087507591	0,089333474	-0,22124614	-0,871660866	-0,183728958	-0,425090041	-0,090385566	-0,183394441
	1-stearoyl-2-arachidonoyl-GPE (18:0/20:4)	0.96	0.408746	-0.0588937	0.388546					5-HETE	-0,32926412	-0,40162278	-0,465411103	-0,944624432	-0,513630518	-0,381253176	-0,02979886	-0,110398279	-0,10834699	-0,944624432	-0,944624432	-0,944624432
	1-stearoyl-2-docosahexaenoyl-GPE (18:0/22:6)	0.97	0.547425	-0.0439433	0.261675					ergothioneine	-5,889914911	-5,649831564	-5,889914911	-5,889914911	-5,889914911	-5,889914911	-5,363337417	-5,889914911	-5,889914911	-5,889914911	-5,889914911	-5,889914911
	1,2-dioleoyl-GPE (18:1/18:1)	1.07	0.431591	0.0976108	0.364928					penicillin G	-0,208658361	2,770163498	2,925011725	-3,81752155	0,231135499	1,160206359	-2,396789304	2,900386257	1,910474432	-0,301145582	1,922851046	1,434777156
	1-oleoyl-2-linoleoyl-GPE (18:1/18:2)	1.14	0.223343	0.189034	0.651027					12-HETE	-1,253466039	-0,238956539	-0,095305658	-0,343678897	0,00054367	0,254116646	-0,567119861	-0,169802523	-0,550549524	-0,400612587	0,426288194	0,203219608
	1-oleoyl-2-arachidonoyl-GPE (18:1/20:4)	1.02	0.71107	0.0285692	0.148087					1-margaroyl-GPE (17:0)*	-0,514619742	0,451150403	-0,681148027	0,374139002	0,030106763	0,199662124	0,234153329	-0,187687969	-0,486863929	0,029602026	-0,077178502	-0,152743954
	1-oleoyl-2-docosahexaenoyl-GPE (18:1/22:6)	1.06	0.140795	0.0840643	0.851411					fructose 1,6-diphosphate/glucose 1,6-diphosphate/myo-inositol diphosphates	-0,266413753	0,601623797	0,050676201	-0,46549096	-0,299407795	-0,42170358	0,299886591	0,106698733	-0,187211263	0,047939262	0,190600465	0,193214053
	1-palmitoyl-2-oleoyl-GPS (16:0/18:1)	0.88	0.00987922	-0.184425	2.00528					13-HODE + 9-HODE	-0,736053851	-0,736053851	-0,736053851	-0,736053851	-0,736053851	-0,736053851	-0,736053851	-0,736053851	-0,736053851	-0,736053851	-0,736053851	-0,736053851
	1-palmitoyl-2-arachidonoyl-GPS (16:0/20:4)	0.83	0.00622633	-0.268817	2.20577					4-cholesten-3-one	-0,170080863	-0,232873381	-0,0723972	-0,068326426	-0,212871899	-0,155309999	-0,013664477	-0,143624755	0,042731922	-0,335480401	0,059123095	-0,094121708
	1-stearoyl-2-oleoyl-GPS (18:0/18:1)	1.02	0.750842	0.0285692	0.124451					cinnamoylglycine	-1,404095206	-1,404095206	-1,404095206	-1,404095206	-1,404095206	-1,404095206	-1,404095206	-1,404095206	-1,404095206	-1,404095206	-1,404095206	-1,404095206
	1-stearoyl-2-dihomo-linolenoyl-GPS (18:0/20:3n3 or 6)	1.12	0.230429	0.163499	0.637462					stearoyl ethanolamide	-0,135875698	0,202377737	0,113666239	-0,093966628	0,154580263	0,013840785	0,063329285	0,08270078	0,133194069	-0,040828662	0,147480544	0,3775186
	1-stearoyl-2-arachidonoyl-GPS (18:0/20:4)	0.98	0.643989	-0.0291463	0.191122					2S,3R-dihydroxybutyrate	0,32068946	-0,020285027	0,263657676	0,264489461	0,299254826	-0,010682567	0,110388562	0,123596771	0,130672956	0,125825543	-0,045537841	0,129168199
	1-stearoyl-2-docosahexaenoyl-GPS (18:0/22:6)	0.92	0.114817	-0.120294	0.939994					2,4-dihydroxybutyrate	-0,100371092	-0,299290295	-0,101234514	-0,1380715	0,007087335	-0,113858714	-0,040964505	-0,125807935	-0,271516934	-0,26259911	-0,302308917	-0,221056425
	1,2-dioleoyl-GPS (18:1/18:1)	1.03	0.733588	0.0426443	0.134548					(16 or 17)-methylstearate (a19:0 or i19:0)	-0,051710907	0,041571713	-0,283785723	0,091302498	-0,204420224	-0,102878279	-0,109298159	-0,148165961	0,267081544	0,091429921	0,363708957	0,17727345
	1,2-dipalmitoyl-GPG (16:0/16:0)	1.03	0.808244	0.0426443	0.0924577					2R,3R-dihydroxybutyrate	-0,214704348	0,407779393	-0,062176227	-0,03494944	0,370893976	0,120200781	0,106509033	0,035245257	0,136838219	0,046571503	-0,264411787	0,297842124
	1-palmitoyl-2-oleoyl-GPG (16:0/18:1)	1.02	0.730893	0.0285692	0.136146					alpha-ketoglutaramate*	0,129038348	-0,352157168	-0,109494151	0,152001904	0,007904356	-0,088370739	-0,265355181	-0,228165468	0,068344509	-0,006593331	0,413289053	-0,075038007
	1-stearoyl-2-oleoyl-GPG (18:0/18:1)	1.01	0.861833	0.0143553	0.0645767					2,3-dihydroxyisovalerate	0,084057838	-1,128470566	0,169353623	-0,133790293	-1,128470566	-0,236142328	0,071780157	0,217569077	-0,568383839	-1,128470566	-1,128470566	-1,128470566
	1-palmitoyl-2-arachidonoyl-GPI (16:0/20:4)	0.92	0.0985608	-0.120294	1.0063					3-methylglutaconate	0,07483301	0,436829815	-0,034285	-0,012629477	0,242131573	0,096760592	0,227756701	-0,001333953	0,140955426	0,199181647	0,097605764	0,31774767
	1-stearoyl-2-oleoyl-GPI (18:0/18:1)	0.98	0.969264	-0.0291463	0.0135581					5-(galactosylhydroxy)-lysine	-0,136494034	-0,183973191	-0,11660976	-0,037583188	0,016960818	0,006258489	-0,067232457	-0,027201862	-0,165901056	-0,056551162	-0,004554505	-0,023544558
	1-stearoyl-2-arachidonoyl-GPI (18:0/20:4)	0.96	0.316515	-0.0588937	0.499605					2-arachidonoyl-GPI (20:4)*	-0,347213316	0,312931243	-0,618636641	0,409107303	0,058009097	0,116446566	0,151362533	-0,013578882	-0,447289231	-0,043695485	-0,078953595	-0,203046196
	1-oleoyl-2-arachidonoyl-GPI (18:1/20:4)	0.96	0.538731	-0.0588937	0.268628					formiminoglutamate	-0,20552457	-0,462136014	-0,180132236	-0,078848986	-0,110836934	-0,170063291	-0,316992646	-0,07252868	-0,173917941	-0,20445274	-0,089638588	-0,104616673
	1-stearoyl-2-docosahexaenoyl-GPI (18:0/22:6)	1.04	0.781728	0.0565835	0.106945					sulfate*	-0,235869031	-0,018452605	-0,132677086	-0,003598298	0,001315016	-0,163535359	-0,088393348	-0,005488224	-0,176438474	0,067489445	0,144764986	0,002129902
	1-myristoyl-GPC (14:0)	1.09	0.51278	0.124328	0.290069					homocitrate	0,009953696	0,152915202	-0,023607563	-0,207488838	0,003078712	-0,164903482	0,182926796	-0,003088219	0,023025749	-0,200663072	-0,112697788	-0,009954171
	2-myristoyl-GPC (14:0)	1.37	0.0569445	0.454176	1.24455					sedoheptulose	-0,949702191	0,411069232	-0,013817587	-0,408764895	-0,495149965	-0,416989473	0,407772225	0,228916461	-0,045731022	0,207746271	-0,236897382	0,056273125
	1-palmitoyl-GPC (16:0)	1.08	0.232711	0.111031	0.633183					N-carbamoylglutamate	0,068600347	-0,226706818	-0,155141181	-0,372556728	-0,267135983	-0,123402435	-0,283082496	-0,391632888	-0,266601822	-0,235003328	-0,375460638	-0,171326118
	2-palmitoyl-GPC (16:0)	0.83	0.11631	-0.268817	0.934384					S-methylcysteine	-0,342959755	0,101344014	-0,006585886	0,051309151	0,294199149	0,319989509	0,213291034	0,050724889	-0,215991314	-0,387214114	-0,169903771	0,273159489
	1-palmitoleoyl-GPC (16:1)	1.22	0.000918644	0.286881	3.03685					argininate*	-0,459110003	-0,368491125	-0,256849477	-0,319421995	-0,225058203	-0,22245143	-0,303497196	-0,344093408	-0,204225643	-0,28076672	-0,267336577	-0,280046351
	2-palmitoleoyl-GPC (16:1)	1.15	0.0787914	0.201634	1.10352					2-oxoarginine*	-0,084939629	-0,497869774	-0,417542919	-0,022000525	-0,175861676	-0,501828921	-0,562795123	-0,345869205	-0,388764741	-0,17266178	-0,355499335	-0,384546369
	1-stearoyl-GPC (18:0)	0.99	0.909063	-0.0144996	0.0414058					15-KETE	-0,325705861	-0,837586053	0,199680713	-0,419034596	-0,031166584	-0,235777137	-0,927080706	-0,228575231	-0,413832308	0,025157446	0,05016774	-0,4568056
	1-oleoyl-GPC (18:1)	1.04	0.63814	0.0565835	0.195084					1-behenoyl-GPC (22:0)	-0,029112787	0,002135698	0,228100738	-0,283564761	0,017943585	-0,10886584	0,06518875	-0,14542899	-0,380223297	-0,233777778	-0,198595043	0,051788461
	1-linoleoyl-GPC (18:2)	0.93	0.587059	-0.104697	0.231318					1-erucoyl-GPC (22:1)*	0,108014019	0,283719587	0,113598291	0,029716246	0,10491964	-0,117376325	0,175863388	0,055415423	0,027890679	-0,008211822	-0,089783029	0,237597315
	1-nonadecanoyl-GPC (19:0)	0.93	0.463325	-0.104697	0.334114					1-adrenoyl-GPC (22:4)*	-0,003808686	-0,275585909	-0,065621604	0,067811957	-0,166712839	-0,053890059	-0,120638743	0,204759581	0,003794235	0,058553853	0,149025458	-0,091602011
	1-arachidoyl-GPC (20:0)	0.96	0.68207	-0.0588937	0.166171					1-lignoceroyl-GPC (24:0)	-0,441213407	0,080273302	0,106021177	-0,243234783	-0,159756411	-0,298456777	-0,006763449	-0,242600017	-0,669371476	-0,467561933	-0,402849675	-0,207671698
	1-eicosenoyl-GPC (20:1)	0.95	0.395442	-0.0740006	0.402917					1-nervonoyl-GPC (24:1n9)*	0,04483265	0,456840785	0,286077052	0,047722994	0,163441375	-0,02691112	0,190563618	-0,05696206	-0,310765596	-0,022405325	-0,153951172	0,140347575
	1-dihomo-linoleoyl-GPC (20:2)	0.73	0.481138	-0.454032	0.31773					1-methyl-5-imidazoleacetate	0,120178715	0,212645132	0,194937886	0,077249381	0,304450543	0,088155722	0,491716641	0,115434012	0,157945244	0,213634332	-0,273332934	0,151789314
	1-dihomo-linolenoyl-GPC (20:3n3 or 6)	1.1	0.305839	0.137504	0.514507					(14 or 15)-methylpalmitate (a17:0 or i17:0)	-0,013536388	0,129370492	-0,296592385	0,140726575	-0,157431661	-0,008001263	0,132584657	0,010930494	0,005465967	0,099678356	-0,01604251	-0,239554912
	1-arachidonoyl-GPC (20:4n6)	0.82	0.248804	-0.286304	0.604142					UDP-N-acetylglucosamine/galactosamine	0,013428253	-0,107279722	-0,006675935	-0,025579681	-0,054381543	-0,104027582	0,015903486	-0,004387843	-0,110702582	-0,057628303	-0,111806244	-0,12662339
	1-heneicosanoyl-GPC (21:0)	1.03	0.744204	0.0426443	0.128308					oleoyl-linoleoyl-glycerol (18:1/18:2) [2]	-0,831710473	0,267813415	-0,012838416	-0,091192443	-0,562287375	-0,622740722	0,279533898	0,271093088	0,044069221	-0,831710473	-0,501090851	-0,037831747
	1-behenoyl-GPC (22:0)	0.9	0.283593	-0.152003	0.547304					1-(1-enyl-palmitoyl)-GPE (P-16:0)*	-0,054638766	0,149977475	0,049140788	-0,000674778	-0,093087569	-0,178297233	-0,197869593	-0,104689937	-0,065891328	-0,102469773	-0,111804501	-0,139950956
	1-erucoyl-GPC (22:1)	0.98	0.78202	-0.0291463	0.106782					1-(1-enyl-stearoyl)-GPE (P-18:0)*	0,040486862	0,318927357	0,031112391	-0,02093164	0,08844713	-0,04671481	-0,001130242	0,014534855	0,015006479	0,01182307	0,132687504	0,073983286
	1-adrenoyl-GPC (22:4)	1.13	0.138092	0.176323	0.859831					2-stearoyl-GPI (18:0)*	0,042071041	-0,11383314	-0,224445104	0,435142018	0,014295314	0,162873914	-0,513772466	0,113910233	-0,083801594	0,047371423	0,017224714	-0,337897385
	1-docosahexaenoyl-GPC (22:6)	1.06	0.398713	0.0840643	0.39934					N-oleoyltaurine	0,06186586	-0,135383743	-0,260708944	0,3570513	0,08117019	0,003184014	-0,075753203	0,075414054	0,114563162	-0,065485247	0,014223124	-0,359352606
	1-tricosanoyl-GPC (23:0)	1.02	0.934625	0.0285692	0.0293624					linoleoylcarnitine (C18:2)*	-0,098481051	-0,538366745	-0,589145809	-0,470909294	-0,415611894	-0,95800614	-0,413297199	-0,20483085	-0,031695584	-0,214144918	-0,492908888	-0,439689002
	1-tricosenoyl-GPC (23:1)	1.06	0.548605	0.0840643	0.260741					N-methyl-GABA	-2,45919821	-2,45919821	-2,45919821	-2,45919821	-2,45919821	-2,45919821	-2,45919821	-2,45919821	-2,45919821	-2,45919821	-2,45919821	-2,45919821
	1-lignoceroyl-GPC (24:0)	0.84	0.209063	-0.251539	0.679723					isoleucylglycine	-0,237966964	0,038546125	-0,22941943	-0,373789602	-0,116816171	-0,060585304	0,390344391	0,093979802	0,427490792	0,1884066	0,103830563	0,359718022
	1-nervonoyl-GPC (24:1n9)	0.82	0.0920793	-0.286304	1.03584					leucylalanine	0,375521673	1,17371207	-0,327697129	-0,317435222	0,426666079	0,085041486	0,77504035	0,403080454	0,341884334	0,81339982	-0,14431887	0,632775067
	1-palmitoyl-GPE (16:0)	0.98	0.584857	-0.0291463	0.23295					leucylglutamine*	0,095454101	0,184508611	0,063303966	0,147356563	0,13563127	-0,422286974	0,097172641	-0,102007879	0,121975629	0,356431484	0,066578794	0,108531964
	1-palmitoleoyl-GPE (16:1)	1.13	0.115356	0.176323	0.937959					leucylglycine	0,05472722	0,374451262	0,02217611	0,032151025	0,023002729	-0,099369429	0,304781217	0,007424433	0,270368258	0,425935537	-0,0066072	0,202576931
	1-margaroyl-GPE (17:0)	0.87	0.710333	-0.200913	0.148538					N-palmitoyltaurine	0,199084339	-0,117996941	-0,065120534	0,621973635	0,039515398	0,018909175	-0,007518352	0,010166761	0,20070533	0,009115882	-0,140634344	-0,224199252
	1-stearoyl-GPE (18:0)	1.04	0.479747	0.0565835	0.318988					N-stearoyltaurine	0,196570865	-0,26230127	-0,147241725	0,615158083	0,04215904	0,131738139	-0,152367504	0,124268154	0,222929768	-0,025400116	-0,105298105	-0,261027338
	2-stearoyl-GPE (18:0)	0.79	0.182633	-0.340075	0.73842					2-O-methylascorbic acid	0,034630437	-0,274685153	-0,098705975	-0,018925966	-0,034873603	-0,032459821	-0,025477378	-0,003291039	-0,046341804	-0,14802746	-0,070346213	-0,170827069
	1-oleoyl-GPE (18:1)	1.03	0.534119	0.0426443	0.272362					carboxyethyl-GABA	-0,277269591	0,074809529	-0,272210099	0,098301564	0,058770624	0,00980025	0,076741252	-0,201890688	-0,262235094	0,080895181	-0,155863707	0,249527316
	1-linoleoyl-GPE (18:2)	1.39	0.013549	0.475085	1.86809					beta-citrylglutamate	-0,088686825	0,079471731	-0,109248263	0,071499239	-0,237751482	-0,336557542	-0,120389463	0,122505353	0,067226109	0,044845735	0,021419047	-0,008598008
	1-eicosenoyl-GPE (20:1)	0.74	0.0307387	-0.434403	1.51231					trimethylamine N-oxide	-0,869959913	-0,104412516	-0,079828204	-0,749724779	-0,500443546	-1,129055189	-0,92715462	-0,366813719	-0,105715309	-0,856470961	-1,469740553	-0,361719711
	1-dihomo-linolenoyl-GPE (20:3n3 or 6)	0.92	0.381589	-0.120294	0.418404					N6-methyllysine	-0,665753363	-0,490949466	-0,495380463	-0,566137669	-0,436990483	-0,613678858	-0,551588633	-0,442668037	-0,531271058	-0,500239329	-0,549965856	-0,60197912
	1-arachidonoyl-GPE (20:4n6)	1.03	0.799657	0.0426443	0.0970964					equol sulfate	-1,092257718	-1,092257718	-1,092257718	-1,092257718	-1,092257718	-1,092257718	-1,092257718	-1,092257718	-1,092257718	-1,092257718	-1,092257718	-1,092257718
	1-docosahexaenoyl-GPE (22:6)	1.08	0.0873473	0.111031	1.05875					imidazole propionate	-2,395013114	-2,395013114	-2,395013114	-2,395013114	-2,395013114	-2,395013114	-0,289486997	-0,204580167	-2,395013114	-2,395013114	-2,395013114	-2,395013114
	1-stearoyl-GPS (18:0)	0.94	0.515945	-0.0892673	0.287397					alanyllysine	-0,350895436	0,496470094	-0,014408231	-0,079903526	0,238319209	0,014203579	0,370803557	-0,102339546	-0,272709205	0,305378868	-0,334321075	0,430804944
	1-oleoyl-GPS (18:1)	1.1	0.339249	0.137504	0.469481					tyrosylglycine	-0,093178885	0,581346872	0,063700166	-0,362034128	-0,215687983	0,131404742	0,651033765	0,327604223	0,656566493	0,276351321	0,134487792	0,426299806
	1-palmitoyl-GPG (16:0)	0.83	0.103952	-0.268817	0.983168					prolylalanine	-0,891791203	0,103370417	-0,418522604	-0,480652478	-0,291548742	-0,136966143	0,675294134	-0,021847631	0,493001464	0,481069784	0,125487946	0,335972452
	1-stearoyl-GPG (18:0)	0.82	0.154606	-0.286304	0.810774					prolylglycine	-0,417405813	-0,319465201	-0,360185057	-0,380195707	-0,098166329	0,04443486	-0,007926559	-0,257250853	0,000446618	-0,232121363	0,390290197	0,086972604
	1-oleoyl-GPG (18:1)	0.87	0.357574	-0.200913	0.446634					prolylproline	-0,322034051	-0,036286782	-0,170520812	-0,186086649	0,009336737	0,186846011	0,195627701	-0,165887943	-0,009424734	-0,037613094	0,018513872	0,088115568
	1-linoleoyl-GPG (18:2)	1.07	0.494645	0.0976108	0.305707					mannonate*	0,015346895	0,074450878	-0,162560575	-0,155214295	-0,00447543	-0,078709156	0,066740882	-0,138264634	0,00445549	-0,271475087	-0,329058832	-0,170516447
	1-palmitoyl-GPI (16:0)	0.79	0.260048	-0.340075	0.584946					lanthionine	0,079320038	-0,174076808	0,084613149	-0,08895071	-0,120526395	-0,061013004	0,133334644	-0,010660533	0,136940799	0,102364844	0,376512853	-0,015354262
	1-palmitoleoyl-GPI (16:1)	1.07	0.664341	0.0976108	0.177609					2-stearoyl-GPE (18:0)*	-0,270759503	0,221240961	-0,37681074	0,389404166	-0,03786835	0,235150281	-0,162911995	-0,115377322	-0,212348077	-0,102136129	-0,178963721	-0,23383799
	1-stearoyl-GPI (18:0)	0.89	0.363401	-0.168123	0.439614					(R)-3-hydroxybutyrylcarnitine	-0,112579445	-0,535117749	-0,324782108	-0,394847649	-0,54028868	-0,795681307	-0,352376542	-0,015928146	-0,137515312	-0,070549563	-0,037001179	-0,556639421
	2-stearoyl-GPI (18:0)	0.84	0.223633	-0.251539	0.650464					margaroylcarnitine (C17)*	0,020564463	0,048290102	-0,07705234	-0,029459353	0,063197375	-0,167088384	0,09056682	0,058191305	0,110641609	0,147583899	0,008308333	0,084894406
	1-oleoyl-GPI (18:1)	0.83	0.331958	-0.268817	0.478917					o-tyrosine	-0,959747056	-0,291051721	-0,258951159	0,050672185	-0,193842098	0,312993788	-1,117439464	-0,311672422	-0,008175726	-0,522188554	0,16627776	-0,071334693
	1-arachidonoyl-GPI (20:4)	0.94	0.731888	-0.0892673	0.135555					2-aminophenol sulfate	-1,232560092	-1,232560092	-1,232560092	-1,232560092	-1,232560092	-1,232560092	-1,232560092	-1,232560092	-1,232560092	-1,232560092	-1,232560092	-1,232560092
	2-arachidonoyl-GPI (20:4)	0.87	0.61872	-0.200913	0.208506					1-stearoyl-GPS (18:0)*	-0,184012856	-0,194379776	-0,351183024	0,032661715	0	0,072069563	-0,607792701	-0,487879454	-0,418914475	-0,214270586	0,357050867	0,07011384
	1-palmityl-2-palmitoyl-GPC (O-16:0/16:0)	1	0.949437	0	0.0225338					sphingomyelin (d18:1/14:0, d16:1/16:0)*	0,095667271	-0,08205774	0,083330047	-0,005298192	-0,073828745	-0,319185006	-0,05977026	0,193543257	0,194000102	0,241546537	0,196165088	0,362351825
	1-palmityl-2-stearoyl-GPC (O-16:0/18:0)	1.11	0.678352	0.15056	0.168545					sphingomyelin (d18:2/16:0, d18:1/16:1)*	0,274590836	-0,199420453	0,236788445	0,051449571	0,004590743	-0,327931687	-0,026963857	0,254091831	0,232589798	0,140917021	-0,111265875	-0,015070022
	1-palmityl-2-linoleoyl-GPC (O-16:0/18:2)	1.18	0.0180966	0.238787	1.7424					N-monomethylarginine	-0,477780753	0,019125413	-0,149664961	-0,199388158	0,023898299	0,499877816	0,164318297	-0,141465127	0,146523793	0,104059399	0,611835834	0,494129854
	1-stearyl-2-arachidonoyl-GPC (O-18:0/20:4)	0.94	0.537274	-0.0892673	0.269804					6-oxopiperidine-2-carboxylate	0,191227043	0,607117671	0,159309804	0,174147685	0,91457659	0,102598587	0,196147459	0,166502276	-0,329596251	0,217977929	0,670566494	0,00455162
	1-(1-enyl-palmitoyl)-2-docosahexaenoyl-GPC (P-16:0/22:6)	0.91	0.331494	-0.136062	0.479524					N-delta-acetylornithine	-1,814590983	-1,814590983	-1,814590983	-1,814590983	-1,814590983	-1,814590983	-1,814590983	-1,814590983	-1,814590983	-1,814590983	-1,814590983	-1,814590983
	1-(1-enyl-palmitoyl)-2-oleoyl-GPE (P-16:0/18:1)	0.92	0.210333	-0.120294	0.677093					S-(3-hydroxypropyl)mercapturic acid (HPMA)	0,009262134	-0,873947494	-0,261699126	-0,161572674	-0,494552168	-0,873947494	-0,285954288	-0,274229701	-0,873947494	0,301615782	-0,054827956	-0,653413207
	1-(1-enyl-palmitoyl)-2-palmitoyl-GPC (P-16:0/16:0)	0.92	0.778245	-0.120294	0.108884					docosahexaenoyl ethanolamide	-0,146076504	0,295798449	0,125218752	0,498237218	0,449812083	0,761110234	0,151448903	0,12584498	0,107475637	0,222258145	0,176754141	0,242529195
	1-(1-enyl-palmitoyl)-2-palmitoleoyl-GPC (P-16:0/16:1)	1.06	0.350486	0.0840643	0.45533					1-eicosenoyl-GPC (20:1)*	0,018474041	0,239067907	0,107045548	0,114186863	0,093313432	-0,116088077	0,029628184	0,048589058	-0,057940189	0,024083016	0,054805661	0,074572744
	1-(1-enyl-palmitoyl)-2-arachidonoyl-GPE (P-16:0/20:4)	0.87	0.2423	-0.200913	0.615647					1-nonadecanoyl-GPC (19:0)	0,010380381	-0,173774937	-0,034694218	-0,362460371	-0,194842385	-0,463370214	-0,405392489	-0,299041247	-0,178779269	-0,251289907	-0,136231003	-0,343521541
	1-(1-enyl-palmitoyl)-2-docosahexaenoyl-GPE (P-16:0/22:6)	0.9	0.121539	-0.152003	0.915284					1-dihomo-linolenoyl-GPE (20:3n3 or 6)*	-0,107208688	-0,167534212	-0,225956686	0,214558134	-0,077629353	0,11348383	-0,249199877	-0,058055808	-0,081451942	0,019361148	-0,104777674	-0,226952419
	1-(1-enyl-palmitoyl)-2-oleoyl-GPC (P-16:0/18:1)	0.98	0.944636	-0.0291463	0.0247356					1-(1-enyl-oleoyl)-GPE (P-18:1)*	-0,031359545	0,411295935	0,047550164	0,061287132	0,193834315	-0,125244848	0,086432656	0,034787738	0,018743714	0,065564379	-0,053600888	0,160402473
	1-(1-enyl-stearoyl)-2-oleoyl-GPE (P-18:0/18:1)	0.93	0.279695	-0.104697	0.553316					fructosyllysine	-0,642466841	-0,543821436	-0,366099467	-0,472156544	-0,439627696	-0,43949414	-0,689614512	-0,664124506	-0,580724507	-0,48140365	-0,620381096	-0,566079828
	1-(1-enyl-palmitoyl)-2-arachidonoyl-GPC (P-16:0/20:4)	0.94	0.692896	-0.0892673	0.159332					1-eicosenoyl-GPE (20:1)*	0,584633644	0,366251526	0,479620395	0,355190747	0,209615866	0,324261332	-0,083026582	0,292361754	0,440054774	0,046514818	-0,318476937	-0,048784447
	1-(1-enyl-stearoyl)-2-arachidonoyl-GPE (P-18:0/20:4)	0.94	0.414072	-0.0892673	0.382924					O-sulfo-tyrosine	-0,073047309	-0,271061754	0,035033673	0,019452853	-0,141466435	0,258149191	-0,232277338	-0,074237172	0,105295514	-0,084958685	0,385360819	-0,101260681
	1-(1-enyl-stearoyl)-2-docosahexaenoyl-GPC (P-18:0/22:6)	1.03	0.475001	0.0426443	0.323305					N-acetylmethionine sulfoxide	-0,879001428	-0,125248831	-0,508978083	-1,020603053	-0,497674868	-0,148046744	0,032744475	-0,470082623	-0,319366639	-0,492882779	-0,347379989	0,03632712
	1-(1-enyl-stearoyl)-2-docosahexaenoyl-GPE (P-18:0/22:6)	0.98	0.568476	-0.0291463	0.245288					N-acetyltaurine	0,029341627	-0,790663834	-0,186509053	0,216966499	-0,261157758	-0,234027462	-0,258654308	-0,194697212	-0,166842558	-0,134309258	-0,0988533	-0,640377331
	1-palmityl-GPE (O-16:0)	1.11	0.156251	0.15056	0.806179					1-oleoyl-GPG (18:1)*	0,029588903	0,512811528	-0,121637017	0,502093662	0,224788526	0,365923264	0,222378105	0,157107481	0,172381697	0,311168879	-0,069216417	0,017045195
	1-palmityl-GPC (O-16:0)	1.04	0.55793	0.0565835	0.25342					1-palmitoyl-GPG (16:0)*	-0,008172392	0,323419473	-0,085425294	0,386563161	0,13474924	0,26571306	0,118071027	0,092912589	0,030200762	0,089890109	-0,248063066	-0,118102178
	1-stearyl-GPC (O-18:0)	0.95	0.710004	-0.0740006	0.148739					N-linoleoyltaurine*	-0,28272224	-0,963308046	-0,657497518	-0,963308046	-0,963308046	-0,963308046	-0,19481544	-0,159302482	0,032561045	-0,963308046	-0,963308046	-0,963308046
	1-stearyl-GPE (O-18:0)	1.18	0.0490725	0.238787	1.30916					N-arachidonoyltaurine	0,215729578	-0,667508131	0,050017747	0,20058748	-0,275799154	0,159924041	-0,130929044	0,183419569	-0,020204163	-0,51258259	0,059915996	-1,066179856
	1-(1-enyl-palmitoyl)-GPE (P-16:0)	0.9	0.0920317	-0.152003	1.03606					N-palmitoleoyltaurine*	-0,076855008	-0,510514385	-0,416601431	-0,338058911	-0,668379589	-0,401380589	-0,161373966	0,090715687	0,181440025	-0,168554556	0,115040268	-0,668379589
	1-(1-enyl-oleoyl)-GPE (P-18:1)	0.95	0.636383	-0.0740006	0.196282					3-methylglutarylcarnitine (2)	-0,619886432	-0,098002314	-0,619886432	-0,619886432	0,265883595	0,078659766	0,066246901	-0,619886432	-0,619886432	-0,619886432	-0,619886432	0,116240459
	1-(1-enyl-stearoyl)-GPE (P-18:0)	0.97	0.65062	-0.0439433	0.186673					10-hydroxystearate	-1,781058862	-1,781058862	-1,781058862	-1,781058862	-1,781058862	-1,781058862	-1,781058862	-1,781058862	-1,781058862	-1,781058862	-1,781058862	-1,781058862
	1-(1-enyl-oleoyl)-2-oleoyl-GPE (P-18:1/18:1)	0.96	0.549365	-0.0588937	0.260139					methyl glucopyranoside (alpha + beta)	-0,162916725	-0,88000299	-0,072626517	-0,696727354	-0,647382411	-0,693055714	-0,524473766	-0,074451867	-0,623940536	-0,439994867	-0,462879276	-0,179445816
	glycerol	1.13	0.060773	0.176323	1.21629					sphingomyelin (d18:2/14:0, d18:1/14:1)*	0,263341205	-0,40204781	0,141471067	-0,072490133	-0,159548044	-0,32411451	-0,001084962	0,376201272	0,20331236	0,055773757	-0,230030502	-0,09686654
	glycerol 3-phosphate	1.57	0.0142915	0.650765	1.84492					sphingomyelin (d18:1/24:1, d18:2/24:0)*	-0,001461569	0,091922229	0,072627999	0,055755597	0,02689495	0,022310893	0,061633575	0,214138852	0,013169804	-0,058258808	0,054968718	0,120080167
	glycerophosphoglycerol	0.99	0.678051	-0.0144996	0.168738					7-hydroxycholesterol (alpha or beta)	-0,460046634	-0,110160763	-0,252130638	0,24383485	-0,460046634	-0,072266101	0,100023723	-0,301145887	-0,460046634	-0,460046634	-0,460046634	-0,460046634
	1-palmitoylglycerol (16:0)	1.18	0.213788	0.238787	0.670017					myristoleoylcarnitine (C14:1)*	0,585213945	-0,269734652	-0,076396065	0,267197399	0,110459581	-0,313784435	0,289262123	0,314578987	0,370253834	0,162215852	-0,282148864	-0,138663315
	1-palmitoleoylglycerol (16:1)	1.13	0.597087	0.176323	0.223962					N-formylphenylalanine	-1,536661092	-1,536661092	0,117892173	-0,509839437	-0,297337993	-0,216701012	-1,536661092	-1,536661092	-1,536661092	-0,042331245	-0,052514728	0,052883696
	1-oleoylglycerol (18:1)	1.18	0.473998	0.238787	0.324223					arabonate/xylonate	-0,089375427	-0,165907077	-0,261805259	-0,085728243	-0,087946093	-0,05929947	-0,143009421	-0,160963725	-0,088089894	-0,390559332	-0,158776935	-0,050277472
	1-linoleoylglycerol (18:2)	1.29	0.163057	0.367371	0.78766					1-dihomo-linolenylglycerol (20:3)	0,364448285	1,126128083	0,15543444	0,216048232	0,192937422	-0,001474339	0,942401639	0,67327784	0,934425315	0,61248315	-0,237094338	0,540641923
	1-dihomo-linolenylglycerol (20:3)	1.25	0.351734	0.321928	0.453786					4-hydroxy-nonenal-glutathione	-0,37994257	-0,421530209	-0,415951446	0,343714357	-0,210515208	-0,220717776	-0,852786363	-0,090829862	0,078446054	-0,00027115	-0,544881441	-0,07113502
	1-arachidonylglycerol (20:4)	1.08	0.580557	0.111031	0.236155					sphingomyelin (d18:1/20:0, d16:1/22:0)*	-0,269607108	-0,470688039	-0,433448151	-0,134026942	-0,18900609	0,199265701	-0,077978417	0,019500595	-0,145515732	-0,223413361	0,101176231	-0,298917446
	1-docosahexaenoylglycerol (22:6)	1.05	0.573069	0.0703893	0.241793					sphingomyelin (d18:1/20:1, d18:2/20:0)*	0,185792105	0,110429181	0	0,081905351	0,193756126	-0,645971061	0,318379819	-0,23968938	0,108780445	0,132610745	-0,20134953	0,218374474
	2-palmitoylglycerol (16:0)	1.09	0.660972	0.124328	0.179817					behenoyl sphingomyelin (d18:1/22:0)*	-0,018482265	-0,828713088	-0,042990612	0,012986712	-0,162819305	-0,14679492	-0,339396392	0,165695968	-0,037997202	-0,383029506	0,190402544	-0,816768888
	2-oleoylglycerol (18:1)	1.11	0.696013	0.15056	0.157382					sphingomyelin (d18:1/22:1, d18:2/22:0, d16:1/24:1)*	0,206025774	-0,039237846	0,242682288	0,14418787	-0,002036676	-0,086570571	0,172758247	0,220107168	0,16945664	0,136174006	0,175972592	0,12934304
	2-linoleoylglycerol (18:2)	1.18	0.485984	0.238787	0.313378					lignoceroyl sphingomyelin (d18:1/24:0)	-0,184002746	-0,725605398	-0,031525719	0,033324956	-0,086499713	0,030562148	-0,284960774	0,135503827	-0,208327752	-0,469169947	0,105715936	-0,977464963
	2-arachidonoylglycerol (20:4)	1.02	0.887988	0.0285692	0.051593					sphingomyelin (d17:1/16:0, d18:1/15:0, d16:1/17:0)*	0,196131121	-0,280844582	0,131662974	0,024177945	0,038521876	-0,113807875	0,050582253	0,153303389	0,154073537	0,135330711	0,201389729	0,13967189
	1-heptadecenoylglycerol (17:1)	1.09	0.684666	0.124328	0.164521					3-hydroxyhexanoate	-0,001698858	-0,030464619	-0,142824306	-0,306952613	0,156121648	0,002947635	-0,051393891	-0,097572784	-0,150211324	0,04472481	0,060867208	0,001695977
	1-meadoylglycerol (20:3n9)	0.95	0.798786	-0.0740006	0.0975693					C-glycosyltryptophan	0,037516934	-0,184586654	-0,116338396	0,097012437	0,066054995	0,086186826	-0,052109562	-0,040465456	-0,129799604	-0,021845098	0,014619759	-0,058203132
	palmitoyl-oleoyl-glycerol (16:0/18:1) [2]	0.87	0.326623	-0.200913	0.485954					arabitol/xylitol	-0,092894081	-0,196207319	-0,043865077	-0,21147448	-0,160796598	-0,049543579	-0,081222067	-0,14548717	-0,141331835	-0,275468734	-0,163935459	-0,2416539
	palmitoyl-arachidonoyl-glycerol (16:0/20:4) [1]	1.11	0.382722	0.15056	0.417117					N-acetylglucosamine/N-acetylgalactosamine	-0,026118888	-0,135704372	-0,000134367	-0,073445124	0,098357838	0,188424686	-0,021641757	-0,049755156	-0,05904509	-0,061639907	0,185049359	-0,084160731
	palmitoyl-arachidonoyl-glycerol (16:0/20:4) [2]	1.01	0.977613	0.0143553	0.00983315					linoleoyl ethanolamide	0,216934589	-0,09186476	0,092332897	0,493870373	0,233220533	0,293660252	0,015755039	0,096753396	0,423115897	-0,009499469	0,009410078	-0,280884628
	palmitoyl-docosahexaenoyl-glycerol (16:0/22:6) [2]	1.04	0.728037	0.0565835	0.137846					1,2-dilinoleoyl-GPC (18:2/18:2)	-0,283353185	-0,437654683	-0,372557966	-0,108429438	-0,309422041	-0,058733949	-0,247430693	-0,298316248	-0,061364775	-0,350761573	0,090397275	-0,628648633
	oleoyl-linoleoyl-glycerol (18:1/18:2) [2]	1.2	0.492155	0.263034	0.307898					1-stearoyl-2-oleoyl-GPC (18:0/18:1)	0,030989067	0,10048916	-0,057586328	0,031316007	0,034940882	0,048731796	0,117053276	0,045105537	0,032136153	-0,013995421	0,001774044	0,081749548
	stearoyl-arachidonoyl-glycerol (18:0/20:4) [1]	1.14	0.279418	0.189034	0.553746					1,2-dioleoyl-GPC (18:1/18:1)	-0,000747413	0,184856832	-0,098881211	-0,022116235	0,057637836	0,005041636	0,225549416	0,000746855	0,005690591	-0,028984039	-0,055440649	0,15537934
	stearoyl-arachidonoyl-glycerol (18:0/20:4) [2]	1.09	0.544889	0.124328	0.263692					1,2-dioleoyl-GPE (18:1/18:1)	-0,114619316	0,530733356	-0,040743145	-0,088425441	0,058184817	0,02733391	0,259060857	0,139842966	0,045655592	0,179229213	0,007310083	0,278873791
	oleoyl-arachidonoyl-glycerol (18:1/20:4) [1]	1.11	0.469547	0.15056	0.328321					1-palmitoyl-2-arachidonoyl-GPC (16:0/20:4n6)	0,085688031	-0,176511316	0,052813417	-0,000726678	-0,129535804	-0,042838236	-0,101748754	0,022275916	-0,023714608	-0,26101104	3,26624E-05	-0,247193611
	oleoyl-arachidonoyl-glycerol (18:1/20:4) [2]	1.09	0.549834	0.124328	0.259768					1-palmitoyl-2-docosahexaenoyl-GPC (16:0/22:6)	-0,03774222	0,078653114	-0,0590936	-0,07094175	-0,013392357	0,010954206	0,020782496	0,049860973	-0,075317451	-0,012306263	-0,009899901	0,004718624
	linoleoyl-arachidonoyl-glycerol (18:2/20:4) [2]	1.5	0.0118366	0.584963	1.92677					1-stearoyl-2-docosahexaenoyl-GPC (18:0/22:6)	-0,033057769	0,174369284	-0,150479923	-0,023276042	0,091332411	0,063845053	0,143309139	0,033871097	-0,038130996	0,049075013	-0,004308148	0,039748624
	stearoyl-docosahexaenoyl-glycerol (18:0/22:6) [1]	1.22	0.155524	0.286881	0.808202					1-(1-enyl-stearoyl)-2-oleoyl-GPE (P-18:0/18:1)	-0,023772809	0,316564365	0,148243064	0,04427436	0,059396786	-0,009641002	0,040152743	0,138549697	0,073441286	-0,125698993	-0,040770827	0,008042425
	stearoyl-docosahexaenoyl-glycerol (18:0/22:6) [2]	1.1	0.392556	0.137504	0.406099					sphingomyelin (d18:1/17:0, d17:1/18:0, d19:1/16:0)	0,221729315	-0,136966548	0,093687543	0,262384092	0,00549871	0,056446408	0,077598472	0,365158703	0,249469775	0,11272139	0,401186491	0,210744155
	sphinganine	0.89	0.158941	-0.168123	0.798764					1-palmitoyl-2-stearoyl-GPC (16:0/18:0)	-0,109676401	-0,638807483	-0,208564092	0,005670729	-0,292538913	-0,005703069	-0,320747913	0,096393708	-0,080900187	-0,285308653	0,17439426	-0,401852697
	sphingadienine	0.96	0.487765	-0.0588937	0.31179					2-hydroxybutyrate/2-hydroxyisobutyrate	0,40615925	0,015802333	0,303756827	0,152423239	0,364847281	0,35905209	0,499111075	0,474307284	0,473028046	0,294752466	0,095151545	0,324643656
	N-stearoyl-sphinganine (d18:0/18:0)	1.16	0.845016	0.214125	0.0731349					oleate/vaccenate (18:1)	-0,251746012	0,265882882	-0,49439329	0,094346095	-0,04751534	0,228247832	0,129018482	0,074534986	0,268370814	0,120202145	0,090755916	0,002418673
	N-palmitoyl-sphingosine (d18:1/16:0)	1.25	0.450209	0.321928	0.346586					3-hydroxystearate	0,090488703	0,203443365	-0,269628343	0,281627392	-0,093772517	0,086082308	-0,161840831	0,007477469	0,049125916	0,092807139	-0,071418474	-0,099966062
	N-stearoyl-sphingosine (d18:1/18:0)	1.1	0.823046	0.137504	0.084576					1-palmitoleoylglycerol (16:1)*	0,188581435	0,897436192	-0,465529836	0,106182273	-0,18210111	-0,888182375	0,71522799	-0,271152704	0,358856165	0,266596305	-0,713935852	0,374392031
	N-palmitoyl-sphingadienine (d18:2/16:0)	1.07	0.710227	0.0976108	0.148603					palmitoyl dihydrosphingomyelin (d18:0/16:0)*	-0,139432294	-0,454571138	-0,123035075	-0,260707874	-0,14442671	-0,174792831	-0,297974623	0,11225075	-0,218226395	-0,180353684	-0,038582257	-0,010943268
	N-stearoyl-sphingadienine (d18:2/18:0)	1.01	0.930085	0.0143553	0.0314772					tricosanoyl sphingomyelin (d18:1/23:0)*	0,091488598	-0,561142526	0,029191039	0,298779291	0,055857524	0,281773479	-0,013846286	0,406757008	0,115009175	-0,09482891	0,474059998	-0,694228369
	ceramide (d18:1/14:0, d16:1/16:0)	1.1	0.363217	0.137504	0.439833					sphingomyelin (d18:2/23:0, d18:1/23:1, d17:1/24:1)*	0,357193316	-0,181757366	0,164754307	0,341149499	-0,292443829	-0,262004506	-0,144590251	0,53160045	0,41249112	0,319015718	0,523197327	-0,098167634
	ceramide (d18:1/17:0, d17:1/18:0)	1.28	0.159767	0.356144	0.796514					sphingomyelin (d18:2/24:1, d18:1/24:2)*	0,00402069	-0,088878185	0,09991264	-0,088260082	-0,131590423	-0,184727101	-0,006122837	0,13740159	-0,120573682	-0,038547104	-0,151084865	-0,075088585
	ceramide (d18:2/24:1, d18:1/24:2)	0.97	0.627154	-0.0439433	0.202626					1-stearoyl-2-arachidonoyl-GPE (18:0/20:4)	0,058596151	-0,052854381	0,058658299	0,028898858	-0,063620172	-0,148209253	-0,028239855	0,044539249	-0,00188982	-0,235422244	-0,044861568	-0,128472821
	glycosyl-N-stearoyl-sphinganine (d18:0/18:0)	1.03	0.9026	0.0426443	0.0445049					1-oleoyl-2-linoleoyl-GPC (18:1/18:2)*	-0,040968561	0,107460369	-0,31554392	-0,190142351	0,064423759	-0,076744657	0,130039757	-0,010871419	-0,123649331	-0,190537603	-0,00514154	-0,066560788
	glycosyl-N-palmitoyl-sphingosine (d18:1/16:0)	1.14	0.18684	0.189034	0.728531					1-palmitoyl-2-palmitoleoyl-GPC (16:0/16:1)*	-0,004217321	-0,128525621	-0,069105375	-0,035481577	-0,074232002	-0,116741847	0,029585288	0,151722412	0,018006253	-0,062777263	0,041691163	0,055669867
	glycosyl-N-stearoyl-sphingosine (d18:1/18:0)	1.06	0.636139	0.0840643	0.196448					1-palmitoyl-2-dihomo-linolenoyl-GPC (16:0/20:3n3 or 6)*	0,021227934	-0,271911741	0,023791879	-0,144545473	-0,062944888	-0,137611772	-0,079040994	0,085425538	0,112734291	0,038915915	0,022635972	-0,21124526
	glycosyl-N-arachidoyl-sphingosine (d18:1/20:0)	1	0.919359	0	0.0365149					1-palmitoyl-2-arachidonoyl-GPE (16:0/20:4)*	-0,016693191	-0,000345258	0,017605856	-0,017223045	0,005211014	-0,027210261	-0,016939627	-0,024908054	-0,049941407	-0,137132937	-0,072150338	-0,183130844
	glycosyl-N-erucoyl-sphingosine (d18:1/22:1)	1.03	0.723626	0.0426443	0.140486					1-palmitoyl-2-docosahexaenoyl-GPE (16:0/22:6)*	0,037058759	-0,019749573	-0,049982046	-0,048387665	-0,028576567	0,025094855	-0,031941306	0,0645245	-0,092137418	-0,150019044	-0,018709137	-0,143843341
	glycosyl-N-tricosenoyl-sphingosine (d18:1/23:1)	1.06	0.478342	0.0840643	0.320262					1-stearoyl-2-docosahexaenoyl-GPE (18:0/22:6)*	-0,001292935	0,029561332	-0,136217399	-0,053613936	-0,002517484	-0,006395785	0,057579039	0,009245982	-0,207359884	-0,137004472	-0,016286635	-0,052832154
	glycosyl-N-(2-hydroxynervonoyl)-sphingosine (d18:1/24:1(2OH))	0.97	0.667517	-0.0439433	0.175538					1-palmitoyl-2-arachidonoyl-GPI (16:0/20:4)*	0,05708622	-0,13946616	-0,052764129	-0,038253702	-0,067675711	0,064912082	-0,152286539	-0,037171433	-0,13986397	-0,223701032	-0,014151658	-0,100759949
	glycosyl ceramide (d18:2/24:1, d18:1/24:2)	1	0.980579	0	0.00851721					1-palmitoleoyl-2-oleoyl-GPE (16:1/18:1)*	-0,165257073	0,33821792	-0,090879633	-0,190228703	-0,019394386	-0,053092365	0,225118529	0,198276746	-0,038463049	0,228084365	-0,008387755	0,396714552
	glycosyl ceramide (d18:2/25:1, d18:1/25:2)	1.08	0.315774	0.111031	0.500623					1-palmitoyl-2-palmitoleoyl-GPE (16:0/16:1)*	-0,154715316	0,074866754	-0,161585739	-0,129725532	-0,170940832	-0,104787967	0,046912077	0,058042005	-0,129418234	0,002753313	-0,120846485	0,089552986
	lactosyl-N-stearoyl-sphingosine (d18:1/18:0)	1.04	0.800839	0.0565835	0.0964549					1-(1-enyl-stearoyl)-2-arachidonoyl-GPE (P-18:0/20:4)*	0,184690175	-0,142283075	-0,02529961	0,090500908	-0,103566332	0,027243457	-0,103026495	0,108417872	0,083443122	-0,142987764	-0,052123548	-0,242286887
	lactosyl-N-arachidoyl-sphingosine (d18:1/20:0)	1.02	0.985852	0.0285692	0.00618849					1-(1-enyl-palmitoyl)-2-docosahexaenoyl-GPE (P-16:0/22:6)*	0,069255646	-0,146746624	0,07656642	-0,005199099	-0,10363446	0,005172208	-0,110629046	-0,043948432	-0,01357137	-0,230248557	-0,034738537	-0,357273914
	3-sulfo-nervonoyl-galactosylceramide (d18:1/24:1)	1.15	0.505026	0.201634	0.296686					1-(1-enyl-palmitoyl)-2-arachidonoyl-GPE (P-16:0/20:4)*	0,164417441	-0,309565	0,163040015	0,075227416	-0,202783699	-0,045981581	-0,14424375	0,043726566	0,034885296	-0,313533404	-0,218594977	-0,349114953
	myristoyl dihydrosphingomyelin (d18:0/14:0)	1.3	0.031084	0.378512	1.50746					1-(1-enyl-stearoyl)-2-docosahexaenoyl-GPE (P-18:0/22:6)*	0,023173538	-0,018802408	-0,075539878	0,027607934	-0,11879866	-0,044371055	-0,039682382	0,063232515	-0,023523138	-0,148535818	-0,02171559	-0,198026066
	palmitoyl dihydrosphingomyelin (d18:0/16:0)	1.12	0.202888	0.163499	0.692745					1-(1-enyl-palmitoyl)-2-oleoyl-GPE (P-16:0/18:1)*	-0,058726458	0,224548699	0,101757639	-0,019711929	0,020004848	-0,108283429	0,002517239	-0,002523592	-0,091064037	-0,14139126	-0,094441259	0,025405489
	behenoyl dihydrosphingomyelin (d18:0/22:0)	0.95	0.631494	-0.0740006	0.199631					1-(1-enyl-palmitoyl)-2-oleoyl-GPC (P-16:0/18:1)*	0,130460463	0,282750681	0,201937809	0,050474014	-0,042077861	-0,319532081	0,058118388	0,043184881	0,000506027	-0,029515534	0,00476569	0,186725476
	sphingomyelin (d18:0/18:0, d19:0/17:0)	1.1	0.56828	0.137504	0.245438					1-(1-enyl-palmitoyl)-2-docosahexaenoyl-GPC (P-16:0/22:6)*	0,128624317	-0,241500084	0,169039728	-0,004923483	-0,069089901	-0,069576598	-0,026861155	0,004899361	0,075891872	-0,313399626	-0,051225186	-0,366090204
	sphingomyelin (d18:0/20:0, d16:0/22:0)	1.03	0.929304	0.0426443	0.0318424					1-(1-enyl-palmitoyl)-2-arachidonoyl-GPC (P-16:0/20:4)*	0,154457998	-0,358874698	0,126966409	0,248577222	-0,106911695	-0,167091353	-0,088078715	0,156827215	0,070534147	-0,314061098	-0,002468502	-0,216610173
	palmitoyl sphingomyelin (d18:1/16:0)	1.04	0.474715	0.0565835	0.323567					1-(1-enyl-stearoyl)-2-docosahexaenoyl-GPC (P-18:0/22:6)*	-0,035714816	0,016302835	-0,01760734	0,008373715	0,010767908	0,065076974	0,120738533	0,102806193	-0,070844119	-0,004411863	0,04645971	0
	hydroxypalmitoyl sphingomyelin (d18:1/16:0(OH))	1.11	0.401009	0.15056	0.396846					1-stearyl-2-arachidonoyl-GPC (O-18:0/20:4)*	-0,054059737	-0,195297842	0,160378917	0,065360684	0,01752044	-0,25589538	-0,127995412	-0,021688462	-0,126427925	-0,372965302	0,186590299	-0,180458303
	stearoyl sphingomyelin (d18:1/18:0)	1.02	0.800893	0.0285692	0.0964254					sphingomyelin (d18:1/21:0, d17:1/22:0, d16:1/23:0)*	0,178209785	-0,640119375	0,181228516	0,413178856	0,056678496	0,174208533	-0,073229489	0,599966585	0,381409881	-0,028045768	0,672764664	-0,27650426
	behenoyl sphingomyelin (d18:1/22:0)	1.02	0.978225	0.0285692	0.0095612					behenoyl dihydrosphingomyelin (d18:0/22:0)*	-0,114361278	-0,336206526	0,284114757	0,098579046	-0,028841604	-0,007015179	-0,137535299	0,221991166	-0,024372936	-0,169920202	0,291648661	-0,84311529
	tricosanoyl sphingomyelin (d18:1/23:0)	1.03	0.998173	0.0426443	0.000794113					sphingomyelin (d18:0/18:0, d19:0/17:0)*	-0,199536773	-0,627997197	-0,233456912	-0,008218191	-0,370655943	-0,13032553	-0,45062193	0,102215427	-0,146283872	-0,276190171	0,165544645	-0,465021809
	lignoceroyl sphingomyelin (d18:1/24:0)	0.92	0.565581	-0.120294	0.247506					1-pentadecanoyl-2-linoleoyl-GPC (15:0/18:2)*	-0,085562965	-0,064327625	-0,139589743	-0,242286232	-0,087890869	-0,189138771	0,034763593	0,13449635	0,096341349	0,159210097	0,167087525	0,079285324
	sphingomyelin (d18:2/18:1)	0.92	0.662162	-0.120294	0.179036					1-margaroyl-2-oleoyl-GPC (17:0/18:1)*	-0,002103599	0,23534017	-0,044434391	-0,07480513	0,043825149	0,043975386	0,180444036	0,141666628	0,082387517	0,017035079	0,165152929	0,167249827
	sphingomyelin (d18:1/14:0, d16:1/16:0)	1.27	0.017457	0.344828	1.75803					myristoyl dihydrosphingomyelin (d18:0/14:0)*	-0,054954955	-0,250364729	-0,05938182	-0,119338088	0,172644718	-0,41951294	0,055719782	0,005755113	0,136936053	0,329313697	-0,020660757	0,383168106
	sphingomyelin (d18:2/14:0, d18:1/14:1)	1.14	0.322611	0.189034	0.491321					phenylacetylglutamate	-0,051900121	-1,989934974	-1,989934974	0,024294817	-1,989934974	-0,917234538	-1,989934974	-1,264192064	-1,989934974	-1,989934974	-0,024899784	-1,989934974
	sphingomyelin (d17:1/16:0, d18:1/15:0, d16:1/17:0)	1.14	0.107396	0.189034	0.96901					1-stearoyl-2-dihomo-linolenoyl-GPC (18:0/20:3n3 or 6)*	0,20064186	-0,121213505	-0,02927826	-0,016573947	-0,00806053	-0,212707734	0,066583776	0,09143865	0,139157963	0,059567807	0,107395723	0,033191588
	sphingomyelin (d18:2/16:0, d18:1/16:1)	1.06	0.545096	0.0840643	0.263527					1-stearoyl-2-docosahexaenoyl-GPI (18:0/22:6)*	-0,284002388	0,542177542	-0,435132746	-0,4426584	0,362109832	0,315686704	0,171929664	0,039985271	-0,482705613	0,079380599	0,026897021	0,618887368
	sphingomyelin (d18:1/17:0, d17:1/18:0, d19:1/16:0)	1.16	0.0861653	0.214125	1.06467					1-oleoyl-2-linoleoyl-GPE (18:1/18:2)*	-0,227680712	0,273783466	-0,19368289	-0,360049122	-0,053250484	-0,056451462	0,133731386	0,010255316	-0,129206547	0,072814931	-0,108867489	0,239042581
	sphingomyelin (d18:1/18:1, d18:2/18:0)	0.9	0.244459	-0.152003	0.611794					1-pentadecanoyl-2-arachidonoyl-GPC (15:0/20:4)*	-0,010029185	-0,19716186	0,008826306	-0,110387148	-0,124809992	-0,255673333	-0,016008163	0,055823897	-0,005157763	-0,279924196	0,010695194	-0,122079031
	sphingomyelin (d18:1/19:0, d19:1/18:0)	1.2	0.232206	0.263034	0.634127					1-pentadecanoyl-2-docosahexaenoyl-GPC (15:0/22:6)*	-0,077930063	0,032114215	-0,150479355	-0,219410229	-0,003317248	-0,031570343	-0,046323784	0,023977572	-0,175815284	0,061063958	0,10764939	0,066674438
	sphingomyelin (d18:1/20:0, d16:1/22:0)	1.1	0.363087	0.137504	0.439989					1-margaroyl-2-arachidonoyl-GPC (17:0/20:4)*	0,133296344	-0,139694875	-0,015625699	-0,062987381	-0,005821075	-0,116095439	0,020214955	0,136592541	0,03620559	-0,052547378	0,061935748	-0,230078977
	sphingomyelin (d18:1/20:1, d18:2/20:0)	1.05	0.677823	0.0703893	0.168884					1-arachidoyl-2-arachidonoyl-GPC (20:0/20:4)*	0,036997576	-0,043399785	-0,129810519	-0,048407972	0,059956266	0,067313179	0,171308009	0,024714266	-0,016828967	-0,253444464	-0,185262495	-0,187402898
	sphingomyelin (d18:1/21:0, d17:1/22:0, d16:1/23:0)	1.18	0.501191	0.238787	0.299997					1-oleoyl-2-docosahexaenoyl-GPC (18:1/22:6)*	0,025326841	0,037530177	-0,082397531	0,045395516	-0,047845626	-0,004908675	0,027001503	0,081983053	0,04007444	0,003688935	0,033496389	0,038112733
	sphingomyelin (d18:2/21:0, d16:2/23:0)	1.15	0.342711	0.201634	0.465071					1-linoleoyl-2-arachidonoyl-GPC (18:2/20:4n6)*	0,116989975	-0,224237447	0,02739023	-0,111555348	-0,059029561	-0,14734851	-0,125503193	0,097260321	0,017181906	-0,148190443	0,107837872	-0,17611898
	sphingomyelin (d18:1/22:1, d18:2/22:0, d16:1/24:1)	1.09	0.175568	0.124328	0.755556					1-palmityl-2-linoleoyl-GPC (O-16:0/18:2)*	-0,014420501	-0,049571121	-0,065566202	-0,130350117	-0,016588824	-0,110742045	0,076796351	0,124805907	0,210729641	-0,118507669	0,101437513	0,193853604
	sphingomyelin (d18:2/23:0, d18:1/23:1, d17:1/24:1)	1.26	0.206709	0.333424	0.68464					1-myristoyl-2-arachidonoyl-GPC (14:0/20:4)*	0,119850704	-0,424690672	-0,009416242	0,024312229	-0,003453254	-0,129111032	-0,066922442	0,094212727	-0,111845721	-0,16911069	0,06700829	-0,228198832
	sphingomyelin (d18:1/24:1, d18:2/24:0)	1.03	0.590722	0.0426443	0.228617					1-stearoyl-2-docosapentaenoyl-GPC (18:0/22:5n3)*	0,101959123	-0,189889264	-0,079220017	-0,031370339	0,046041631	-0,005058796	0,142999116	0,084594365	-0,026074542	-0,169010445	-0,125395069	-0,041573507
	sphingomyelin (d18:2/24:1, d18:1/24:2)	1.02	0.709969	0.0285692	0.148761					1-stearoyl-2-docosapentaenoyl-GPC (18:0/22:5n6)*	0,057488279	-0,373536087	-0,281774929	-0,150900999	-0,137827697	-0,134492371	-0,410584311	-0,410584311	-0,114714876	-0,410584311	-0,133067102	-0,248042059
	sphingosine	1.04	0.488574	0.0565835	0.31107					1-stearoyl-2-adrenoyl-GPC (18:0/22:4)*	0,117211663	-0,196581104	-0,139158313	0,129507345	-0,140955749	-0,081895596	0,004071302	0,201862605	0,188032287	-0,096555265	0,162677172	-0,164416026
	eicosanoylsphingosine (d20:1)	1.01	0.82822	0.0143553	0.0818543					1-stearyl-GPC (O-18:0)*	0,092529367	0,028275636	-0,035255743	-0,005761648	0,118054667	-0,520885655	-0,584376865	-0,054748934	0,04491365	-0,066495519	0,080891719	-0,060055129
	3-hydroxy-3-methylglutarate	0.95	0.465435	-0.0740006	0.332141					1-stearoyl-2-meadoyl-GPC (18:0/20:3n9)*	-0,074272609	-0,314553585	-0,390230359	-0,214462899	-0,18922201	-0,194451584	-0,105321945	-5,48828E-05	-0,128186247	-0,109475817	-0,032727451	-0,247996939
	cholesterol	0.95	0.64219	-0.0740006	0.192337					1-palmitoyl-2-gamma-linolenoyl-GPC (16:0/18:3n6)*	0,012523163	-0,247597225	0,048085876	-0,067053546	-0,082985211	-0,005767882	0,127975644	0,188756364	0,242793731	0,177758349	0,20133351	0,240797395
	cholesterol sulfate	0.99	0.939765	-0.0144996	0.0269806					1-(1-enyl-palmitoyl)-2-palmitoleoyl-GPC (P-16:0/16:1)*	0,049614785	-0,022907866	0,089629976	-0,08871367	-0,124603972	-0,353521287	0,008106061	0,000551545	-0,045530929	0,046882768	-0,039472824	-0,015793145
	7alpha-hydroxy-3-oxo-4-cholestenoate (7-Hoca)	1.11	0.409913	0.15056	0.387309					1-(1-enyl-palmitoyl)-2-palmitoyl-GPC (P-16:0/16:0)*	0,132865534	-0,779229435	0,028634829	0,117568172	-0,450432969	-0,335056685	-0,456603761	-0,046307746	-0,060395765	-0,514730336	0,016429879	-0,545989058
	4-cholesten-3-one	1.08	0.319024	0.111031	0.496176					1-stearoyl-2-oleoyl-GPI (18:0/18:1)*	0,066874293	0,069238577	-0,734894948	-0,133440737	0,038878643	0,153651224	-0,299016802	-0,110993879	-0,184972039	-0,112400232	0,154050151	0,04955643
	7-hydroxycholesterol (alpha or beta)	0.85	0.303335	-0.234465	0.518078					1-stearyl-GPE (O-18:0)*	-0,189291854	0,01656048	-0,059497949	-0,059212278	-0,001818806	-0,249811057	-0,136441001	-0,015091735	0,261827047	0,139047376	0,13223499	0,042097326
	corticosterone	1.03	0.646122	0.0426443	0.189685					1,2-dipalmitoyl-GPE (16:0/16:0)*	-0,070341406	-1,344223307	-0,211792952	-0,026621656	-0,398359642	-0,094276126	-0,760708345	0,11542038	-0,198048947	-0,60116842	0,248309083	-0,932313091
	cholate	1.75	0.432821	0.807355	0.363692					1-palmitoyl-2-stearoyl-GPE (16:0/18:0)*	-0,155209787	-1,098606392	-0,178197684	-0,067827258	-0,29058061	-0,086551079	-0,672446901	0,244611231	-0,076095936	-0,492320365	0,300343621	-1,124741953
	taurocholate	3.75	0.41175	1.90689	0.385366					1-palmitoyl-2-eicosapentaenoyl-GPE (16:0/20:5)*	-0,071209159	0,341349422	-0,362414742	-0,26867668	-0,00169781	-0,196905014	0,09799578	-0,362414742	-0,359474415	-0,362414742	-0,362414742	-0,362414742
	beta-muricholate	1.49	0.363217	0.575312	0.439833					1-stearoyl-2-dihomo-linolenoyl-GPE (18:0/20:3n3 or 6)*	0,098513677	-0,124296658	0,057380623	-0,10367913	-0,064027088	-0,11557174	0,147266039	0,192394269	0,145523376	0,032741217	-0,134140351	-0,046965653
	tauro-beta-muricholate	2.61	0.363217	1.38405	0.439833					1-oleoyl-2-arachidonoyl-GPE (18:1/20:4)*	-0,054653569	0,280922753	-0,011065582	-0,034280247	0,083537209	0,010807908	0,208560569	0,02620883	-0,012856249	0,126619773	-0,01422672	0,083713412
	deoxycholate	2.46	0.592034	1.29866	0.227654					1-oleoyl-2-docosahexaenoyl-GPE (18:1/22:6)*	0,04635911	0,08062757	-0,111833767	-0,030325515	-0,101829636	-0,046244418	0,030129624	0,116389974	0,050190924	-0,028388708	0,022111186	0,010610931
	AICA ribonucleotide	0.97	0.890879	-0.0439433	0.0501813					1-linoleoyl-GPG (18:2)*	-0,091186254	0,271733951	-0,427262858	0,221124942	-0,030978207	0,1835672	0,190364613	0,123294833	0,091624443	0,279240967	0,011685022	-0,058463128
	inosine 5'-monophosphate (IMP)	0.87	0.25287	-0.200913	0.597103					gamma-glutamylserine	-0,156236268	-0,03573332	0,271762157	-0,017156633	0,187718467	0,314666995	0,016560353	-0,298392239	0,062403008	-0,090077532	0,291820683	0,1246978
	inosine	1.13	0.103105	0.176323	0.98672					thioproline	-0,024792576	-0,036478589	0,391913211	0,101863386	0,276367398	0,44045862	0,201558266	-0,009168296	0,192680668	0,188359429	0,470611964	0,076520049
	hypoxanthine	1.1	0.328566	0.137504	0.483377					palmitoylcholine	0,269148316	-0,290160213	0,107851163	0,11585646	-0,076104367	-0,164376493	-0,238510279	0,106824151	0,392444958	-0,425647248	0,120670715	-0,190616247
	xanthine	1.11	0.465285	0.15056	0.332281					(S)-3-hydroxybutyrylcarnitine	0,217724969	-0,174295734	-0,114759803	-0,072986376	-0,171103499	-0,859592818	-0,335104802	-0,14310929	-0,227097883	0,071626964	-0,329457257	-0,731585516
	xanthosine	1.24	0.0865816	0.31034	1.06257					glycosyl-N-palmitoyl-sphingosine (d18:1/16:0)	0,147567505	-0,291377023	0,053358459	-0,051668764	-0,25272994	-0,320225269	-0,216829296	0,097001184	0,021597728	-0,042704837	0,066226397	0,213928398
	2'-deoxyinosine	1.3	0.0483107	0.378512	1.31596					oleoylcholine	0,369322116	-0,378666774	0,181168943	0,210722906	0,00820174	0,042936612	-0,123734964	0,164623026	0,33410557	-0,247084323	0,418667945	-0,405708219
	urate	1.01	0.870733	0.0143553	0.0601152					hexadecadienoate (16:2n6)	-0,86772503	-0,331144765	-0,971697131	-0,667317029	-0,657809328	-0,582730896	0,016800927	-0,20807478	0,488872803	0,435161649	-0,078282673	0,250856391
	allantoin	1.12	0.345125	0.163499	0.462024					palmitoleoylcarnitine (C16:1)*	0,18965209	-0,09062201	-0,135548885	0,038672736	0,167836364	-0,235479475	0,353171919	0,301702417	0,425328584	0,323657348	-0,0463889	0,434826541
	adenosine 5'-diphosphate (ADP)	0.79	0.0139136	-0.340075	1.85656					3'-dephospho-acetyl-CoA	0	0,193833509	-0,061995375	-0,27109176	0,034999815	-0,085556129	0,111378122	0,034472074	0,030691566	0,134309839	-0,09177542	0,061947614
	adenosine 5'-monophosphate (AMP)	0.82	0.184848	-0.286304	0.733186					1-(1-enyl-oleoyl)-2-oleoyl-GPE (P-18:1/18:1)*	0,005718707	0,234765285	0,023376625	-0,003929971	0,108411114	-0,047731065	0,163810541	0,012908074	-0,033279994	-0,083096244	-0,118626443	0,142762359
	adenosine 3'-monophosphate (3'-AMP)	1.25	0.228925	0.321928	0.640306					2'-O-methylcytidine	-0,069867089	-0,616790714	-0,179069837	0,103187933	-0,032874177	0,208108492	-0,337242586	-0,183348541	-0,47028605	-0,153980316	-0,071836877	-0,351478375
	adenosine 2'-monophosphate (2'-AMP)	1.51	0.0353411	0.594549	1.45172					2'-O-methyluridine	-0,946103577	-0,946103577	-0,946103577	-0,353206895	-0,946103577	-0,648070013	-0,946103577	-0,946103577	-0,946103577	-0,270610062	-0,946103577	-0,946103577
	adenosine 3',5'-cyclic monophosphate (cAMP)	1.2	0.0544396	0.263034	1.26409					gamma-glutamyl-alpha-lysine	-0,333272433	0,032857507	0,074808817	-0,0287449	0,10880686	0,201258046	-0,308438176	-0,344902436	-0,077012035	-0,078120986	0,229063614	0,054849473
	adenosine 3',5'-diphosphate	1.24	0.789097	0.31034	0.10287					palmitoyl-oleoyl-glycerol (16:0/18:1) [2]*	0,057478939	0,223966884	0,180864581	0,196508618	-0,24424929	-0,310995136	0,000841505	0,234467025	-0,155725409	-0,344114467	-0,550329017	-0,006049053
	adenylosuccinate	0.73	0.0446647	-0.454032	1.35004					linoleoyl-arachidonoyl-glycerol (18:2/20:4) [2]*	0,060461143	-0,270131275	-0,372297995	-0,383196488	-0,70300966	-0,48782673	-0,048048744	0,367644375	0,107033155	0,177059291	-0,029327151	-0,240761529
	adenosine	0.95	0.834649	-0.0740006	0.0784962					palmitoyl-arachidonoyl-glycerol (16:0/20:4) [1]*	-0,075036498	0,229005834	-0,068213822	-0,329435321	-0,303472962	-0,411421928	0,080474998	0,095352322	0,029947664	-0,12819449	-0,415356501	0,071766149
	adenine	1.17	0.0547289	0.226509	1.26178					palmitoyl-arachidonoyl-glycerol (16:0/20:4) [2]*	0,037858377	0,205975591	0,053963905	-0,106845597	-0,194786026	-0,269194973	0,188021059	0,253433579	-0,114469559	-0,082585084	-0,365617102	-0,172387345
	N1-methyladenosine	0.99	0.859082	-0.0144996	0.0659656					oleoyl-arachidonoyl-glycerol (18:1/20:4) [1]*	-0,112482315	0,332122288	-0,054877787	-0,22509028	-0,289732289	-0,337646115	0,263892045	0,113660408	0	-0,162677536	-0,42341355	0,164401915
	N6-methyladenosine	1.25	0.400371	0.321928	0.397538					oleoyl-arachidonoyl-glycerol (18:1/20:4) [2]*	0,074985563	0,232197443	0,046512097	-0,122619871	-0,184404027	-0,334167702	0,251749271	0,325643149	0,015655552	0,075813328	-0,322750486	-0,151416898
	N6-carbamoylthreonyladenosine	1.13	0.0276239	0.176323	1.55872					lactosyl-N-stearoyl-sphingosine (d18:1/18:0)*	0,192607057	-0,264400244	0,091998736	0,239195009	0,101100277	0,06253113	-0,146471253	0,3427304	0,215615731	-0,11736722	0,386889789	-0,068011205
	2'-deoxyadenosine	0.92	0.7839	-0.120294	0.105739					stearoyl-arachidonoyl-glycerol (18:0/20:4) [1]*	-0,244206056	-0,005340833	0,001973191	-0,23433235	-0,310042597	-0,275075209	0,196879713	-0,023704546	0,101802216	0,026993101	-0,301888349	-0,337018772
	N6-succinyladenosine	0.83	0.142841	-0.268817	0.845148					stearoyl-arachidonoyl-glycerol (18:0/20:4) [2]*	0,022922482	0,120128477	-0,048634932	-0,099193175	-0,229339361	-0,246097088	0,214493701	0,234796996	0,088970906	-0,08852392	-0,33251915	-0,181786486
	guanosine 5'-diphosphate (GDP)	1.07	0.498185	0.0976108	0.30261					1-oleoyl-2-arachidonoyl-GPI (18:1/20:4)*	0,000151032	-0,123517674	0,036729879	-0,030318857	-0,040556338	0,006589564	-0,531308275	0,066896891	-0,031847501	-0,133964908	0,089968505	0,008393087
	guanosine 5'-monophosphate (5'-GMP)	0.9	0.202749	-0.152003	0.693042					1-palmityl-GPE (O-16:0)*	-0,005317346	-0,132846632	-0,003111976	0,048362636	-0,025333545	-0,334639363	-0,02175474	0,019553258	0,215124991	-0,086434404	0,00667147	0,072051215
	guanosine	1.09	0.259951	0.124328	0.585109					1-stearoyl-2-dihomo-linolenoyl-GPS (18:0/20:3n3 or 6)*	0,120809507	-0,127056599	0,040847506	-0,163716234	0,033100976	0,025611938	-0,016678459	-0,025475991	0,005573445	0,077086644	0,103035589	0,419104964
	guanine	0.87	0.179813	-0.200913	0.74518					1-oleoyl-2-eicosenoyl-GPC (18:1/20:1)*	0,073041406	0,383962367	0,054968178	0,021369045	0,133624744	0,120975879	0,255478903	0,068450267	-0,047018968	-0,092829233	-0,132693818	0,113249452
	7-methylguanine	1.24	0.251821	0.31034	0.598907					1-palmityl-2-stearoyl-GPC (O-16:0/18:0)*	-0,122534261	-0,916995111	-0,584662626	0,072338617	-0,383445392	-0,085056611	-0,439977108	0,090555445	-0,128446239	-0,528733117	0,268215212	-0,725260126
	queuine	1.22	0.0684578	0.286881	1.16458					1-palmityl-2-palmitoyl-GPC (O-16:0/16:0)*	-0,004310112	-0,958378813	-0,070305682	0,073271246	-0,424266886	-0,24007723	-0,496323972	0,004291615	-0,041772407	-0,568337412	0,082223794	-0,526561901
	orotate	1.07	0.359274	0.0976108	0.444574					N-palmitoyl-sphingadienine (d18:2/16:0)*	0,053598177	-0,991864325	-0,045309504	0,103756297	-0,499274949	-0,298391382	-0,526551069	0,047840792	0,199206637	-0,21779298	-0,020755423	-0,656731753
	orotidine	1.09	0.220311	0.124328	0.656965					stearoyl-docosahexaenoyl-glycerol (18:0/22:6) [1]*	-0,35527579	0,329096922	-0,428794854	-0,453931801	-0,258632039	-0,392654832	0,256016709	0,03248612	-0,208900781	-0,044775674	-0,285443938	0,041543826
	uridine 5'-diphosphate (UDP)	0.52	0.0220507	-0.943416	1.65658					stearoyl-docosahexaenoyl-glycerol (18:0/22:6) [2]*	-0,161214152	0,234667055	-0,228513614	-0,247080368	-0,139672222	-0,220979956	0,176313649	0,14210349	-0,191794997	-0,014594705	-0,292900964	-0,016611853
	uridine 5'-monophosphate (UMP)	0.92	0.504274	-0.120294	0.297333					palmitoyl-docosahexaenoyl-glycerol (16:0/22:6) [2]*	-0,194834735	0,282728295	-0,124878422	-0,176866485	-0,041370123	-0,220458591	0,186484334	0,061080537	-0,21929326	-0,005161649	-0,321679118	0,058377273
	uridine	1.05	0.0849585	0.0703893	1.07079					N-stearoyl-sphingadienine (d18:2/18:0)*	-0,000177185	-0,769679953	0,07379752	0,161143588	-0,333517756	-0,108104476	-0,338116453	0,087674564	0,250716334	-0,424287866	0,000177153	-0,452645919
	uracil	1.05	0.748431	0.0703893	0.125848					2-hydroxybehenate	0,067228989	0,123559511	-0,045032685	1,534620004	1,045863777	-0,293636129	-0,059247923	0,1841901	0,220279535	1,529811774	1,362229189	-0,609105524
	pseudouridine	0.98	0.745625	-0.0291463	0.127479					2-hydroxynervonate*	-0,383209456	0,276844109	-0,045502661	-0,156902869	0,048283325	0,00644452	0,123172026	-0,237648369	-0,073621541	0,189447081	-0,18062872	0,361092438
	5,6-dihydrouridine	0.99	0.895277	-0.0144996	0.0480427					N-palmitoylserine	0,265938054	0,253061702	-0,076801932	0,492243642	0,099657045	0,134090862	0,109697669	0,260419141	0,153965905	0,148399188	0,122405004	0,130030568
	2'-O-methyluridine	0.97	0.817455	-0.0439433	0.087536					N-oleoylserine	0,341662419	0,502092374	-0,063352041	0,462187133	0,12528911	0,127525691	0,349782745	0,375154446	0,280309215	0,282972711	0,161489669	0,081788094
	5-methyluridine (ribothymidine)	1.37	0.0376427	0.454176	1.42432					sphingadienine	0,239726752	-0,069111694	0,059421623	0,118710927	0,085006391	0,01995084	0,073791081	0,185566284	0,077057131	0,021428796	-0,096318139	-0,065519685
	5,6-dihydrouracil	1.13	0.450013	0.176323	0.346775					glycerophosphoserine*	-0,081672838	-0,202443174	0,149460407	-0,035398438	0,073373382	-0,037116063	-0,039257944	-0,005308895	0,030220733	0,080693616	-0,024398585	-0,123091726
	2'-deoxyuridine	1.09	0.347448	0.124328	0.45911					glycosyl-N-stearoyl-sphinganine (d18:0/18:0)*	-0,033842747	-0,269687268	0,324317861	0,032734809	-0,385624163	-0,389954181	-0,25321431	0,33865413	-0,054207575	-0,404498388	0,220655885	-0,437393094
	3-ureidopropionate	1.11	0.434846	0.15056	0.361664					glycosyl-N-arachidoyl-sphingosine (d18:1/20:0)*	0,191856986	-0,751337964	0,03910956	0,222573875	-0,040701592	0,077838029	-0,313997037	0,269083612	0,201176008	-0,2992869	0,368239392	-0,622723095
	beta-alanine	1.09	0.174421	0.124328	0.758401					lactosyl-N-arachidoyl-sphingosine (d18:1/20:0)*	-0,389218068	-0,470933261	-0,266681584	-0,093691623	-0,116311661	0,162619297	-0,38880377	0,24756293	-0,096219325	-0,326272269	0,030521581	-0,623621842
	3-(3-amino-3-carboxypropyl)uridine	1.02	0.764453	0.0285692	0.116649					glycosyl-N-erucoyl-sphingosine (d18:1/22:1)*	0,295512321	-0,053030458	0,195455106	0,186095125	0,032113864	0,049275604	0,07839562	0,261034479	0,282997267	0,002220867	0,191603419	0,045050756
	cytidine diphosphate	0.65	0.0656212	-0.621488	1.18296					ceramide (d18:1/14:0, d16:1/16:0)*	-1,653597914	-1,653597914	-1,653597914	-1,653597914	-1,653597914	-1,653597914	-1,653597914	-1,653597914	-1,653597914	-1,653597914	-1,196201377	-1,653597914
	cytidine 5'-monophosphate (5'-CMP)	1.02	0.656942	0.0285692	0.182473					ceramide (d18:1/17:0, d17:1/18:0)*	-0,966164402	-0,966164402	-0,963214523	-0,81889239	-0,966164402	-0,966164402	-0,966164402	-0,777552239	-0,2387003	-0,966164402	-0,479596654	-0,966164402
	cytidine	0.87	0.414398	-0.200913	0.382582					ceramide (d18:2/24:1, d18:1/24:2)*	-0,085129479	-0,271954583	-0,048671816	0,094129485	-0,182883431	-0,050509655	-0,28084623	0,125459419	0,055029082	-0,087081628	0,118668891	-1,075053297
	3-methylcytidine	0.99	0.951954	-0.0144996	0.0213839					glycosyl ceramide (d18:2/24:1, d18:1/24:2)*	0,142822296	0,069394098	-0,01593987	-0,017589215	0,006863234	-0,032468811	0,015082692	0,174527877	0,082848076	-0,053846351	-0,109819734	0,036861067
	2'-deoxycytidine	0.72	0.161593	-0.473931	0.791576					glycosyl-N-tricosenoyl-sphingosine (d18:1/23:1)*	0,224364377	-0,045098879	0,132244017	0,082289318	0,011527054	-0,039897991	-0,093426011	0,261754347	0,193860909	0,029868497	0,250041395	0,044770105
	2'-O-methylcytidine	0.83	0.254265	-0.268817	0.594713					glycosyl-N-(2-hydroxynervonoyl)-sphingosine (d18:1/24:1(2OH))*	0,062963269	-0,061694002	0,158894637	0,244470143	0,011269649	0,065728385	-0,038805498	0,322337432	0,177861849	-0,004923973	0,248515937	-0,618651733
	thymidine	1.15	0.0680796	0.201634	1.16698					glycosyl ceramide (d18:2/25:1, d18:1/25:2)	0,016390837	0,001528885	-0,172796077	-0,289363416	-0,046589819	-0,33486738	-0,196804822	0,097532942	-0,110124695	-0,071022729	-0,079879943	0,00944195
	3-aminoisobutyrate	0.75	0.39597	-0.415037	0.402338					docosatrienoate (22:3n6)*	-0,380284442	0,049733665	-0,615068618	0,000237324	-0,130207975	0,268038524	0,069333229	0,01001297	0,381632024	-0,00023738	0,136714523	-0,142727377
	methylphosphate	0.96	0.439024	-0.0588937	0.357512					nisinate (24:6n3)	-0,294446556	0,241872312	-0,495002309	0,032917487	-0,162775823	0,129982125	0,011157431	-0,011283325	0,204764441	0,021118454	0,028178602	-0,183382552
	nicotinamide	1.06	0.315408	0.0840643	0.501127					sphingomyelin (d18:0/20:0, d16:0/22:0)*	-0,299816496	-0,394107672	-0,381817383	-0,002578211	-0,18105683	0,05533	-0,213721276	0,139895165	-0,211032933	-0,496325564	0,256277572	-0,775974763
	nicotinamide ribonucleotide (NMN)	0.78	0.171799	-0.358454	0.764979					sphingomyelin (d18:1/19:0, d19:1/18:0)*	0,00504163	-0,547887845	-0,210305997	0,105041687	-0,199255193	0,076570742	-0,198555311	0,256851537	0,091218332	-0,005067177	0,410052499	-0,229250214
	nicotinamide riboside	0.78	0.447163	-0.358454	0.349534					sphingomyelin (d18:2/18:1)*	0,319069226	-0,461882069	0,318590579	0,324136171	0,001132544	-0,320573894	-0,734925348	0,297862298	0,363891102	0,02856105	-0,194074443	-0,168737265
	nicotinamide adenine dinucleotide (NAD+)	0.69	0.15542	-0.535332	0.808492					sphingomyelin (d18:2/21:0, d16:2/23:0)*	0,308728344	-0,102225563	0,051752171	0,045881771	-0,132150341	-0,06620178	0,022829634	0,424783442	0,420964698	0,235888623	-0,164735383	-0,088293274
	nicotinamide adenine dinucleotide reduced (NADH)	0.64	0.308164	-0.643856	0.511219					linolenoylcarnitine (C18:3)*	-0,27151211	-0,739260578	-0,564480424	-0,240577431	-0,41255575	-0,809983522	-0,271884151	-0,239584854	-0,10623362	-0,286710747	-0,844460461	-0,584087536
	1-methylnicotinamide	1		0	0					behenoylcarnitine (C22)*	-0,839258959	-0,839258959	-0,839258959	-0,244933009	-0,25918789	-0,247800233	0,047598363	-0,278606224	-0,124503365	-0,365383544	0,113665841	0,078339051
	trigonelline (N'-methylnicotinate)	0.57	0.143699	-0.810966	0.842547					arachidoylcarnitine (C20)*	-0,034333005	0,136540265	-0,21108936	0,004884587	0,206897748	-0,031676444	0,084601871	0,019536204	0,163508138	0,036327171	-0,053733108	0,34564155
	N1-methyl-2-pyridone-5-carboxamide	1.15	0.408646	0.201634	0.388653					arachidonoylcarnitine (C20:4)	-0,050844537	-0,275978678	-0,362328497	-0,128992729	-0,180103069	-0,315050008	-0,241560828	-0,108725554	0,025241463	-0,187285767	0,044281616	-0,113463512
	N1-methyl-4-pyridone-3-carboxamide	1.14	0.523617	0.189034	0.280986					eicosenoylcarnitine (C20:1)*	0,10299691	0,230192328	-0,166258067	-0,027781184	0,162841821	-0,219958278	0,093424531	0,080746281	0,30912591	0,229666652	-0,094644675	0,285601889
	adenosine 5'-diphosphoribose (ADP-ribose)	0.59	0.144817	-0.761213	0.83918					dihomo-linoleoylcarnitine (C20:2)*	0,177848262	-0,282936618	-0,464057607	-0,236022789	-0,320451836	-0,593552736	-0,401409102	-0,097039591	-0,230254255	-0,356764272	-0,384816511	-0,441933056
	riboflavin (vitamin B2)	0.98	0.753821	-0.0291463	0.122732					dihomo-linolenoylcarnitine (C20:3n3 or 6)*	0,041250791	-0,471610254	-0,550506549	-0,398773759	-0,398483303	-0,84430542	-0,391434374	-0,278386448	-0,243393313	-0,36099612	-0,47423078	-0,452721945
	flavin adenine dinucleotide (FAD)	0.98	0.493162	-0.0291463	0.30701					pentadecanoylcarnitine (C15)*	0,128489023	-0,113748979	-0,115140433	0,015288567	0,096220241	-0,143356984	0,233717586	0,081234835	0,278750082	0,065545863	0,080397538	0,251801317
	flavin mononucleotide (FMN)	0.96	0.476312	-0.0588937	0.322109					docosahexaenoylcarnitine (C22:6)*	-0,708366515	-0,129247041	-0,445180597	-0,279548787	-0,075820972	0,030941834	-0,072633681	-0,115467204	-0,066531936	-0,01578448	0,129462405	0,41061964
	pantothenate	1.06	0.322995	0.0840643	0.490805					nervonoylcarnitine (C24:1)*	-0,569261685	-0,034683946	-0,569261685	-0,569261685	-0,238284935	0,07116299	0,171516047	-0,107646351	-0,569261685	0,029922221	0,189010094	0,501710973
	pantetheine	1	0.9801	0	0.00872945					adrenoylcarnitine (C22:4)*	0,22582802	-0,287628963	-0,18412311	-0,002794772	-0,444480356	-0,460854755	-0,478314048	-0,167098007	0,051036147	-0,116981881	0,143885543	-0,574630576
	phosphopantetheine	1.47	0.136946	0.555816	0.863451					arachidoyl ethanolamide (20:0)*	-0,069314334	0,426401449	0,102937204	0,022316874	0,025253386	-0,09843094	0,322664458	0	0,113809701	-0,100472684	-0,176953937	0,319945431
	3'-dephosphocoenzyme A	1.08	0.566263	0.111031	0.246982					behenoyl ethanolamide (22:0)*	-0,505110789	0,019987692	0	-0,636539318	-0,166283982	-0,636539318	0,014744354	-0,636539318	-0,636539318	-0,293948863	-0,372864361	-0,10721904
	3'-dephospho-acetyl-CoA	1.07	0.300026	0.0976108	0.52284					lignoceroyl ethanolamide (24:0)*	-0,379323625	-0,379323625	-0,379323625	-0,379323625	-0,137414387	-0,04917683	-0,379323625	-0,379323625	-0,379323625	-0,379323625	-0,379323625	0,06926275
	coenzyme A	1.06	0.780263	0.0840643	0.107759					nervonoyl ethanolamide (24:1)*	-0,12992201	0,322292106	0	0,054746471	-0,225044746	0,059836788	-0,086117614	-0,254360011	-0,169217238	-0,103531898	-0,230823751	0,232363389
	ascorbate (vitamin C)	1	0.966805	0	0.014661					palmitoleoyl ethanolamide*	0,141694176	-0,16325161	0,149975171	-0,01606682	0,042852936	0	0,255035113	0,081761667	0,530775013	0,497826883	0,41274827	0,798439963
	ascorbic acid 3-sulfate	0.96	0.713332	-0.0588937	0.146708					eicosanoylsphingosine (d20:1)*	-0,04430353	-0,025604058	-0,133537992	-0,017175141	-0,021422398	0,183842283	0,080096656	0,043971658	-0,22108034	0,02399064	0,089766266	0,009695496
	dehydroascorbate	0.98	0.735314	-0.0291463	0.133527					N,N,N-trimethyl-5-aminovalerate	-1,671650095	-1,029664556	-1,349072375	-1,646668506	-1,645616703	-1,563580476	-1,156632056	-1,373670661	-1,304722217	-1,926221262	-1,598987919	-1,449959432
	2-O-methylascorbic acid	0.99	0.903178	-0.0144996	0.0442267					1-palmitoyl-2-pentadecanoyl-GPC (16:0/15:0)*	0,009556972	-0,38354805	-0,133878629	-0,097452095	-0,156508103	0,00083316	-0,083235591	0,20651189	0,012098329	-0,152010888	0,264878428	0,048933346
	threonate	1	0.935868	0	0.0287855					(N(1) + N(8))-acetylspermidine	-0,438788603	-0,443979503	-0,276417073	-0,382732651	-0,37481626	-0,314306979	-0,308831924	-0,28800601	-0,450022472	-0,361617467	-0,479308688	-0,453153303
	oxalate (ethanedioate)	1.01	0.975862	0.0143553	0.0106116					3-hydroxypalmitoylcarnitine	-0,577800742	-0,399534216	-0,464602769	-0,438778966	-0,193168095	-0,37244318	-0,544090726	-0,251432946	-0,447683388	-0,462542194	-0,112157446	0,08849639
	gulonate	1.07	0.0577835	0.0976108	1.2382					3-hydroxyoleoylcarnitine	-0,356499269	-5,41726E-05	-0,359932607	-0,248432453	0,16019661	-0,055701418	-0,250294272	-0,019225534	-0,050712452	-0,052312509	0,216009736	0,577211487
	alpha-tocopherol	0.94	0.305268	-0.0892673	0.515319					2-hydroxyarachidate*	0,042352219	0,077473407	-0,255518491	0,602273348	0,114665782	0,123590542	-0,00259294	0,002586234	0,110904379	0,259965862	0,040807645	0,087497242
	5-methyltetrahydrofolate (5MeTHF)	1.28	0.0168227	0.356144	1.7741					2-hydroxylignocerate*	-0,29779717	-0,207225776	0,051570244	-0,030133591	0,254481289	0,162033924	0,336590213	-0,068939554	-0,091103232	0,23806338	-0,069011023	0,770531073
	heme	0.83	0.0519904	-0.268817	1.28408					N-stearoylserine*	0,179693329	0,304437014	0,013418239	0,433984728	0,038389362	0,071033623	-0,118080363	0,184237826	0,23561726	0,091281126	-0,103043946	-0,061463195
	biliverdin	1.05	0.862929	0.0703893	0.0640251					lyxonate	0,020376711	-0,317818657	-0,00855699	-0,071666547	-0,108869447	0,114587729	-0,260101479	-0,211300693	-0,263162922	-0,303728222	0,107421368	-0,013991392
	thiamin (vitamin B1)	1.15	0.248251	0.201634	0.60511					dodecenedioate (C12:1-DC)*	-1,034682915	-0,154079224	-0,918077007	-1,034682915	-1,034682915	-1,034682915	-1,034682915	-1,034682915	-1,034682915	-1,034682915	-1,034682915	-1,034682915
	thiamin monophosphate	1.11	0.222187	0.15056	0.65328					N-acetyl-2-aminooctanoate*	-0,062232452	0,087647096	0,081539221	-0,214233133	-0,407261712	-0,653502967	-0,190137711	-0,355715784	-0,40292799	-0,073737692	-0,126035158	-0,293844045
	thiamin diphosphate	1.13	0.385227	0.176323	0.414283					N,N,N-trimethyl-alanylproline betaine (TMAP)	0,053848845	-0,497913272	-0,089602289	-0,076680554	-0,121029778	-0,171541502	-0,395882432	-0,099195178	-0,169677076	-0,204975979	-0,010698709	-0,455441305
	retinol (vitamin A)	1.12	0.219975	0.163499	0.657626					3-formylindole	0,081301556	-0,398266995	-0,102449995	-0,370095963	-0,209577662	-0,2644657	-0,605221472	-0,616890555	-0,132067898	-0,411218064	-0,244508013	-0,179006909
	pyridoxamine	1.26	0.00498194	0.333424	2.3026					tetradecadienoate (14:2)*	-0,708974717	-0,092344931	-0,289395487	-0,396545598	-0,344270695	-0,708974717	-0,137044242	-0,203229065	-0,093893519	-0,186995044	-0,327875319	-0,218797011
	pyridoxamine phosphate	0.98	0.884649	-0.0291463	0.0532291					3-amino-2-piperidone	-0,730780161	-0,46789949	-0,716970785	0,30628274	-1,083636561	-0,734000316	-0,562405142	-0,085878489	0,255195821	-0,392350539	0,35253298	-0,801259451
	pyridoxal phosphate	0.95	0.203113	-0.0740006	0.692263					ethyl beta-glucopyranoside	-0,816177294	-0,638707377	-0,816177294	-0,661029045	-0,816177294	-0,816177294	-0,816177294	-0,816177294	-0,816177294	-0,816177294	-0,693284909	-0,816177294
	pyridoxal	1.33	0.0100488	0.411426	1.99788					2-hydroxysebacate	-0,222993467	-0,12397109	0,207127406	0,108497736	-0,66384955	-0,384037103	-0,66384955	-0,66384955	-0,66384955	-0,113942071	-0,66384955	-0,66384955
	pyridoxate	0.95	0.851471	-0.0740006	0.06983					ascorbic acid 3-sulfate*	-0,194715088	-0,022347521	-0,04096811	-0,031783419	-0,453576722	-0,531907282	0,127927956	0,004898148	-0,210851687	-0,432039297	-0,639589919	-0,472777591
	hippurate	0.82	0.206391	-0.286304	0.685309					N-acetyl-isoputreanine	-0,141258107	-0,111195885	-0,193998591	-0,213170872	0,409233801	-0,151190404	0,075308326	0,185411312	-0,292234839	0,002755048	-0,203037696	0,029547991
	benzoate	0.81	0.123777	-0.304006	0.907362					N2-acetyl,N6,N6-dimethyllysine	0,171718653	0,090449718	0,29026538	-0,637742363	0,042586954	-0,637742363	-0,200468113	-0,264150611	-0,637742363	-0,001963496	-0,035552958	-0,172676409
	catechol sulfate	1		0	0					1-meadoylglycerol (20:3n9)*	0,725874465	0,825651836	-0,247806462	0,037649076	-0,119728349	0	0,286069009	0,533530397	0,76576273	0,194145386	-0,857617996	-0,172082783
	4-acetylphenol sulfate	1		0	0					1-heptadecenoylglycerol (17:1)*	0	0,992811502	-0,029619262	-0,116270152	-0,063602536	-0,002739089	0,759372107	0,319026588	0,54132482	0,048789593	-0,538695696	0,28458629
	p-cresol sulfate	1.05	0.726167	0.0703893	0.138963					1-tricosanoyl-GPC (23:0)*	-0,077259251	-0,004807605	0,1794943	-0,030041014	0,030735021	-0,130498213	0,309833954	-0,102004806	-0,297814306	0,12226924	-0,021403011	0,004784603
	2,3-dihydroxyisovalerate	0.84	0.552519	-0.251539	0.257652					1-heneicosanoyl-GPC (21:0)*	0,02684063	-0,043819025	-0,107793746	-0,120709253	-0,004989562	-0,039399112	0,073148852	-0,136658888	0,090713733	0,01921232	-0,259512508	0,049247529
	2-isopropylmalate	0.78	0.134828	-0.358454	0.870221					1-tricosenoyl-GPC (23:1)*	-0,144024805	0,160463056	0,068071637	-0,23293957	-0,190103564	-0,240172193	-0,034502579	-0,155518664	-0,164621085	-0,047453404	-0,106171472	0,295102412
	3-formylindole	0.86	0.205262	-0.217591	0.687692					3-hydroxyhexanoylcarnitine (1)	-1,343638576	-1,343638576	-1,343638576	-0,987267804	-1,343638576	-1,343638576	-1,343638576	-1,343638576	-1,343638576	-1,343638576	-1,343638576	-1,343638576
	gluconate	1.2	0.16946	0.263034	0.770932					3-hydroxyhexanoylcarnitine (2)	-0,300908081	-0,300908081	-0,300908081	-0,300908081	-0,300908081	-0,300908081	-0,300908081	-0,300908081	-0,300908081	-0,300908081	-0,300908081	-0,300908081
	cinnamoylglycine	1		0	0					2,6-dihydroxybenzoic acid	-1,426190645	-1,426190645	-1,426190645	-1,426190645	-1,426190645	-1,426190645	-1,426190645	-1,426190645	-1,426190645	-1,426190645	-1,426190645	-1,426190645
	equol sulfate	1		0	0					2,3-dihydroxy-5-methylthio-4-pentenoate (DMTPA)*	-0,139819486	0,770179816	-0,169957959	-0,365458585	-0,195258997	-0,371266829	0,188826787	-0,04619287	-0,305326312	0,148056093	-0,128527775	0,093517397
	ergothioneine	1.07	0.635744	0.0976108	0.196718					3'-dephospho-CoA-glutathione*	-0,001979169	0,00197526	-0,178250561	-0,117329459	-0,14192346	-0,179945659	0,179640175	0,074170644	0,022137399	0,206604627	-0,029163784	0,10233313
	quinate	1		0	0					S-(1,2-dicarboxyethyl)glutathione	0,908130319	0,125261477	0,240818042	0,394960264	0,390778739	0,245279306	0,246871821	0,616108981	0,177903457	0,294372222	-0,035859489	-0,146948909
	homostachydrine	0.79	0.0881598	-0.340075	1.05473					hydroxypalmitoyl sphingomyelin (d18:1/16:0(OH))**	-0,149546721	-0,003978134	-0,595503407	-0,595503407	-0,316897823	-0,15128131	-0,042076032	-0,13582888	-0,363930078	-0,398373462	-0,281391764	0,082254104
	mannonate	0.92	0.267269	-0.120294	0.573052					1-palmitoyl-2-arachidonoyl-GPS (16:0/20:4)	-0,041698723	-0,091465667	0,159690219	0,009836956	0,020191514	0,16106106	-0,265043106	-0,077426432	-0,167130212	-0,175131447	-0,085254056	-0,112941584
	stachydrine	0.88	0.55192	-0.184425	0.258124					hydroxy-N6,N6,N6-trimethyllysine*	-0,017143748	-0,176560289	0,160640831	-0,092784202	-0,020114806	-0,11970442	-0,227887668	-0,146349676	-0,159082209	-0,073214385	0,022426325	-0,150690837
	tartarate	1.15	0.565321	0.201634	0.247705					undecenoylcarnitine (C11:1)	-0,059914412	0,399337688	-0,925052014	-0,206970899	-0,320924079	-0,925052014	-0,098213763	-0,126777115	-0,154265162	0,007181797	-0,539127134	-0,925052014
	methyl glucopyranoside (alpha + beta)	1.12	0.398695	0.163499	0.39936					3-hydroxydecanoylcarnitine	-0,590092929	-0,904083304	-1,301055043	-0,523413349	-1,142006769	-1,301055043	-1,301055043	-0,675461677	-1,301055043	-0,891709961	-1,301055043	-1,214837508
	tartronate (hydroxymalonate)	0.72	0.0818213	-0.473931	1.08713					2-hydroxy-4-(methylthio)butanoic acid	0,164232228	0,147819416	0,071058663	0,03573995	-0,022716961	-0,05367076	-0,106965273	0,000785495	0,116860571	0,395234393	-0,018687319	0,105962783
	ethyl beta-glucopyranoside	0.96	0.415385	-0.0588937	0.381549					1-methyl-5-imidazolelactate	0,646957385	0,368583495	0,327551904	0,414228701	0,554087994	0,441663911	0,599118376	0,19703063	0,177822764	0,507265464	0,14047412	0,249368258
	2-aminophenol sulfate	1		0	0					N-acetyl-2-aminoadipate	0,474453229	0,311737853	0,607672078	0,178018139	0,633008472	0,085586556	0,297558637	0,219289875	-0,221834059	0,339594606	0,548488754	0,179231146
	penicillin G	0.92	0.76094	-0.120294	0.11865					2,4-di-tert-butylphenol	-0,074894221	-0,344735199	-0,610502188	0,36178917	-0,129063933	0,016022448	-0,502430019	-0,590992806	-0,456293914	0,959066284	-0,261877108	-0,486243128
	2,6-dihydroxybenzoic acid	1		0	0					queuine	-0,613532755	-0,428081222	-0,746126959	-0,269459357	-0,711604923	-0,886016329	-0,500315248	-0,227358479	-0,380088888	-0,393301782	-0,353408182	-0,495858253
	N-carbamoylglutamate	0.89	0.163789	-0.168123	0.785715					3-hydroxyoctanoylcarnitine (1)	-0,9548476	-0,9548476	-0,011530604	-0,9548476	-0,9548476	-0,9548476	-0,426679511	-0,438966467	-0,53036689	-0,9548476	-0,9548476	-0,9548476
	sulfate	1.09	0.208145	0.124328	0.681634					3-hydroxyoctanoylcarnitine (2)	-0,52610602	-0,52610602	-0,296147862	-0,52610602	-0,52610602	-0,52610602	-0,233194362	-0,111545515	-0,28395007	-0,52610602	-0,52610602	-0,52610602
	O-sulfo-tyrosine	1.04	0.81004	0.0565835	0.0914933					N,N-dimethyl-pro-pro	0,090652271	-0,351997762	0,007554268	-0,016407644	-0,044328541	-0,125032428	-0,211175343	-0,04668745	-0,032155792	-0,184221987	0,037061063	-0,331230853
	S-(3-hydroxypropyl)mercapturic acid (HPMA)	1.17	0.565424	0.226509	0.247626					oxindolylalanine	-0,291097391	-0,1457411	-0,314517964	0,152241251	-0,003245926	0,065082418	-0,69955888	-0,509718831	-0,652524539	-0,246548508	0,514416947	-0,067771241
	glycolate (hydroxyacetate)	0.84	0.241312	-0.251539	0.61742					N-lactoyl isoleucine	0,071643533	-0,039416133	-0,076859545	0,000268293	-0,027176149	0,182031203	0,087009626	0,110127191	0,309091916	0,237539228	0,167242632	0,020811675
	2,4-di-tert-butylphenol	1.05	0.744926	0.0703893	0.127887					N-lactoyl leucine	-0,013083925	-0,126030904	-0,050873634	-0,131998525	-0,023978841	0,177280139	0,131673938	0,094469303	0,231399981	0,064588859	0,339910671	0,115319347
	trizma acetate	1		0	0					N-lactoyl phenylalanine	0,034896611	0,073583362	-0,096763109	-0,026653402	-0,076265571	0,104521767	0,166699634	0,058794688	0,25753194	0,161742255	0,474858429	0,120486945
	thioproline	0.99	0.965394	-0.0144996	0.0152956					N-lactoyl tyrosine	0,277080648	-0,127428219	0,295236358	0,290828635	0,224469226	0,303638682	0,270300083	0,237555871	0,235887801	0,490920181	0,733183399	0,318417562
	glutamine_degradant	0.95	0.629445	-0.0740006	0.201042					N-lactoyl valine	0,294034154	-0,001099624	0,072272257	0,282147684	0,132089746	0,208310863	0,100598781	0,139058721	0,309652681	0,276967082	0,382497497	0,035513622

## Sheet: Suppl Fig 2
Suppl. Figure 2
	S2b	CPT1A protein levels; fold				CPT1B protein levels; fold				CPT1C protein levels; fold				CPT2 protein levels; fold
			WT	CPT1A KO			WT	CPT1A KO			WT	CPT1A KO			WT	CPT1A KO
		Culture 1	1	0.142702		Culture 1	1	1.03195		Culture 1	1	0.923476		Culture 1	1	0.970934
		Culture 2	1	0.155265		Culture 2	1	0.785937		Culture 2	1	1.03423		Culture 2	1	1.30608
		Culture 3	1	0.21496		Culture 3	1	0.919526		Culture 3	1	1.58146		Culture 3	1	0.950685
		Culture 4	1	0.510131						Culture 4	1	0.881567		Culture 4	1	1.55267
		Culture 5	1	0.403336						Culture 5	1	1.34887
		mean	1	0.285279		mean	1	0.912471		mean	1	1.15392		mean	1	1.19509
		sem	0	0.0730316		sem	0	0.0711057		sem	0	0.134611		sem	0	0.144384
	S2c	Palmitic acid oxidation; nmol h-1 mg protein-1
			Etomoxir -		Etomoxir +
			WT	CPT1A KO	WT	CPT1A KO
		Culture 1	1.1829	0.53793	0.967872	0.568776
		Culture 2	3.71269	1.77573	0.332581	0.415998
		Culture 3	1.34694	0.632225	0.152448	0.0443679
		Culture 4	1.72502	1.08297	0.787312	0.725538
		Culture 5	0.655879	0.359211	0.151509	0.0941604
		Culture 6	9.86528	6.9707	0.092678	0.0651927
		Culture 7	4.2115	2.82598
		Culture 8	1.64396	1.03593
	S2d	Glucose (6-14C) oxidation; nmol h-1 mg protein-1
			WT	CPT1A KO
		Culture 1	2.77566	3.40147
		Culture 2	3.02352	2.87773
		Culture 3	1.26985	1.61664
		Culture 4	0.752197	1.23514
		Culture 5	0.25752	0.532585
		Culture 6	0.285916	0.590293
	S2e	Pyruvic acid oxidation; nmol h-1 mg protein-1
			WT	CPT1A KO
		Culture 1	188.774	295.559
		Culture 2	358.18	425.493
		Culture 3	127.611	181.796
		Culture 4	204.893	214.169
		Culture 5	163.208	231.214
		Culture 6	426.199	507.99
	S2f	Lactate released; nmol mg protein-1
			WT	CPT1A KO
		Culture 1	4.42182	3.81784
		Culture 2	0.512355	0.51589
		Culture 3	2.27953	1.89265
		Culture 4	1.65119	1.61062
		Culture 5	1.59794	1.56161
		Culture 6	2.7945	2.17943
		Culture 7	2.2974	2.17357
		Culture 8	1.97256	1.89905
	S2g	Glycolysis; umol h-1 mg protein-1
			WT	CPT1A KO
		Culture 1	1.89038	2.1548
		Culture 2	1.66219	1.95089
		Culture 3	0.325775	0.474502
		Culture 4	0.396802	0.385811
		Culture 5	0.119893	0.132641
		Culture 6	0.17257	0.128564
	S2h	Citrate synthase activity; fold					Citrate synthase activity; nmol h-1 mg protein-1
			WT	CPT1A KO				WT	CPT1A KO
		Culture 1	1	0.315217			Culture 1	144.889	45.6714
		Culture 2	1	1.45987			Culture 2	101.802	148.617
		Culture 3	1	0.842635			Culture 3	127.977	107.838
		Culture 4	1	0.794916			Culture 4	175.777	139.728
		mean	1	0.853159
		sem	0	0.234695
	S2i	Protein abundance; fold
			WT	CPT1A KO
				HSP60	TOMM20
		Culture 1	1	1.11117	0.707599
		Culture 2	1	1.5534	1.42722
		Culture 3	1	1.20724	1.05276
		mean	1	1.2906	1.06253
		sem	0	0.134293	0.207794

## Sheet: Suppl Fig 4
Suppl. Figure 4
	S4a	ATP-linked resp.				Max resp. Capacity				Proton leak
			WT	CPT1A KO			WT	CPT1A KO			WT	CPT1A KO
		Astrocytes; Animal 1	16.61	27.74		Astrocytes; Animal 1	226.13	182.96		Astrocytes; Animal 1	50.94	69.23
		Astrocytes; Animal 2	10.85	31.47		Astrocytes; Animal 2	350.15	290.69		Astrocytes; Animal 2	51.4	45.58
		Astrocytes; Animal 3	23.31	42.75		Astrocytes; Animal 3	270.12	307.68		Astrocytes; Animal 3	49.23	85.45
		Astrocytes; Animal 4	24.27	30.36		Astrocytes; Animal 4	246.69	429.58		Astrocytes; Animal 4	32.77	65.66
		mean	18.76	33.08		mean	273.272	302.727		mean	46.085	66.48
		sem	3.13918	3.31681		sem	27.1556	50.5018		sem	4.46281	8.18996
		ATP-linked resp.				Max resp. Capacity				Proton leak
			WT	CPT1A KO			WT	CPT1A KO			WT	CPT1A KO
		Neurons; Animal 1	45.33	31.01		Neurons; Animal 1	275.38	230.26		Neurons; Animal 1	72.04	61.8
		Neurons; Animal 2	34.46	18.82		Neurons; Animal 2	161.41	157.13		Neurons; Animal 2	57.59	57.35
		Neurons; Animal 3	52.47	30.53		Neurons; Animal 3	558.91	361.67		Neurons; Animal 3	73.97	47.9
		Neurons; Animal 4	27.13	13.84		Neurons; Animal 4	296.89	164.41		Neurons; Animal 4	66.44	35.75
		mean	39.8475	23.55		mean	323.147	228.367		mean	67.51	50.7
		sem	5.62839	4.29175		sem	84.0209	47.3801		sem	3.67201	5.76466
	S4b	Mitochondrial membrane potential; fold				Mitochondrial membrane potential; fold
			WT	CPT1A KO			WT	CPT1A KO
		Astrocytes; Animal 1	1	1.30329		Neurons; Animal 1	1	0.671156
		Astrocytes; Animal 2	1	0.897607		Neurons; Animal 2	1	1.04951
		Astrocytes; Animal 3	1	1.10018		Neurons; Animal 3	1	1.11981
		mean	1	1.10036		mean	1	0.946827
		sem	0	0.117111		sem	0	0.139321
	S4c	Open Field; Total distance; m									Open Field; Rearings; number
		1 month		3 months		6 months		9 months			1 month		3 months		6 months		9 months
		WT	CPT1A KO	WT	CPT1A KO	WT	CPT1A KO	WT	CPT1A KO		WT	CPT1A KO	WT	CPT1A KO	WT	CPT1A KO	WT	CPT1A KO
	Animal 1	40.512	27.82	19.27	24.93	21.72	25.08	16	16		144	115	43	58	121	48	27	72
	Animal 2	28.8	31.082	30.13	18.86	11.75	23.55	11	14		90	97	141	80	19	62	35	30
	Animal 3	24.37	19.818	32.59	25.49	15.61	14.25	40	19		62	70	170	58	97	39	126	29
	Animal 4	36.278	31.684	27.96	11.1	23.21	42.38	22	6		160	158	161	62	173	176	36	15
	Animal 5	29.167	21.743	16.27	13.6	18.54	27.29	16	11		138	83	52	45	67	70	13	6
	Animal 6	32.762	26.03	22.13	21.67	11.91	18.11	18	24		124	133	82	102	70	23	104	22
	Animal 7	21.9	36.039	18.08	16.2	18.68	13.25	36	10		116	101	96	57	68	20	158	16
	Animal 8	37.245	27.789	44.28	15.45	23	32.77	19	10		174	113	201	55	91	44	11	4
	Animal 9	38.185	21.78	17.93	19.62	18.78	17.6	34	25		93	90	56	65	37	56	96	25
	Animal 10	24.744	24.428	13.93	9.18	19.99	15.46	30	22		52	76	33	36	41	38	50	66
	Animal 11	27.815	34.147	15.38	17.34	25.38	18.66		27		91	118	53	44	73	48		28
	Animal 12	35.497	51.75								132	106
	Animal 13	30.336	19.821								167	67
	Animal 14	29.145	24.817								120	105
	mean	31.1969	28.482	23.45	17.5855	18.9609	22.5818	24.2	16.7273		118.786	102.286	98.9091	60.1818	77.9091	56.7273	65.6	28.4545
	sem	1.51888	2.2542	2.80943	1.57828	1.33986	2.68418	3.15806	2.14515		10.0105	6.68065	17.842	5.47028	12.8788	12.7551	16.2885	6.60628
		Open Field; Time immobile; s									Open Field; Center+Intermediate/Total distance; ratio
		1 month		3 months		6 months		9 months			1 month		3 months		6 months		9 months
		WT	CPT1A KO	WT	CPT1A KO	WT	CPT1A KO	WT	CPT1A KO		WT	CPT1A KO	WT	CPT1A KO	WT	CPT1A KO	WT	CPT1A KO
	Animal 1	66	109	273.7	186.4	252.8	270.5	384	355		0.239	0.228	0.258	0.431	0.35	0.113	0.22	0.26
	Animal 2	134.5	76.5	173.8	248.4	413.7	309.1	457	412		0.275	0.275	0.321	0.285	0.286	0.072	0.15	0.13
	Animal 3	178.7	211	110.4	231.8	342.8	393.5	136	340		0.286	0.31	0.329	0.264	0.298	0.037	0.21	0.17
	Animal 4	97.7	70.7	171.9	393.8	211.2	49.7	261	508		0.219	0.239	0.296	0.247	0.31	0.22	0.23	0.12
	Animal 5	149.9	172.7	336.7	351.7	326.5	219.1	384	455		0.292	0.168	0.309	0.203	0.411	0.117	0.24	0.19
	Animal 6	66.5	196.1	247.3	282.1	374.3	359.4	386	311		0.269	0.204	0.264	0.261	0.322	0.062	0.17	0.21
	Animal 7	144	93.1	314.2	310.4	298.6	402.2	169	481		0.202	0.237	0.14	0.224	0.407	0.125	0.35	0.12
	Animal 8	134.1	144.3	40.9	317.8	266.6	238.3	309	489		0.182	0.205	0.212	0.162	0.108	0.142	0.32	0.03
	Animal 9	85	193.4	289	246.4	346.3	387.8	178	301		0.243	0.218	0.192	0.257	0.056	0.039	0.26	0.28
	Animal 10	164.1	221.3	378.4	441.1	330.4	412.7	245	243		0.206	0.154	0.267	0.067	0.066	0.059	0.22	0.18
	Animal 11	138.9	150.8	318.3	331.5	265.9	349.3		233		0.245	0.184	0.229	0.141	0.119	0.034		0.25
	Animal 12	126.7	46.6								0.313	0.323
	Animal 13	109.9	194.1								0.285	0.244
	Animal 14	137.9	156.1								0.195	0.247
	mean	123.85	145.407	241.327	303.764	311.736	308.327	290.9	375.273		0.2465	0.231143	0.256091	0.231091	0.248455	0.0927273	0.237	0.176364
	sem	9.19481	15.2542	31.5032	22.5739	17.8194	32.8562	34.7846	29.9202		0.0110228	0.0130206	0.0176761	0.0280303	0.0406476	0.0172205	0.0193247	0.0222495
	S4c	RotaRod; Latency to fall; s
		1 month		3 months		6 months		9 months
		WT	CPT1A KO	WT	CPT1A KO	WT	CPT1A KO	WT	CPT1A KO
	Animal 1	256.667	277.667	255.667	262	114.667	193	223	238.667
	Animal 2	286.667	284.667	300	284.667	127.333	188.667	247.333	236.333
	Animal 3	288	300	209.333	280	166.333	123	275	144.333
	Animal 4	300	300	214.333	256.333	213.333	299.333	300
	Animal 5	283.333	300	156.667	198	131.667	161.667
	Animal 6	241.333	298.667	234.333	230.667	70.6667	232.667
	Animal 7	218.333	279.667	140.667	300	86	99
	Animal 8	271.333	222	300	216	243.333	91.3333
	Animal 9	294.333	230.333	160	213	280.667	243.667
	Animal 10	300	300	161.333	95.3333	295.333	258.667
	Animal 11	161.333	298.333	133	173.333	295	265
	Animal 12	199	300
	Animal 13	198.333	171.333
	Animal 14	267	217.333
	mean	254.69	270	205.939	228.121	184.03	196	261.333	206.444
	sem	11.8497	11.2118	18.3809	17.8179	25.5768	21.3024	16.7016	31.0629
	S4e	Novel Object Recognition; Explorations; number							Novel Object Recognition; Exploration; Time
			FAMILIAR		NOVEL					FAMILIAR		NOVEL
			WT	CPT1A KO	WT	CPT1A KO				WT	CPT1A KO	WT	CPT1A KO
		Animal 1	8	6	19	12			Animal 1	8.03	3.72	23.7	5.49
		Animal 2	11	17	18	30			Animal 2	9.11	12.75	14.2	20.65
		Animal 3	16	12	23	14			Animal 3	7.13	8.3	14.8	9.74
		Animal 4	6	14	11	10			Animal 4	7	26.2	10.2	9.6
		Animal 5	12	7	22	11			Animal 5	12.2	6.8	21.2	11.6
		Animal 6	10	11	15	14			Animal 6	7.7	9.6	14.2	7
		Animal 7	7	16	19	15			Animal 7	7	18.7	18.4	14.7
		Animal 8		8		20			Animal 8		10.4		17.7
		mean	10	11.375	18.1429	15.75			mean	8.31	12.0587	16.6714	12.06
		sem	1.29099	1.46309	1.54963	2.30489			sem	0.707901	2.55187	1.76267	1.85637
	S4f	Barnes Maze; Total distance; m
			BASAL		TEST
			WT	CPT1A KO	WT	CPT1A KO
		Animal 1	17.2	13.1	18.6	14.2
		Animal 2	30.4	13.1	27.2	18.2
		Animal 3	23.6	16.7	22	16.4
		Animal 4	14.9	18.9	16.4	18.6
		Animal 5	8.1	15.3	14.3	15
		Animal 6	23.8	17.7	34.5	19
		Animal 7	18.76	20.3	23.205	11.2
		Animal 8	17.081		15.65
		Animal 9	20.094		22.909
		mean	19.3261	16.4429	21.6404	16.0857
		sem	2.09828	1.049	2.13091	1.06892
