# Supplementary material for: Fatty acid oxidation organizes mitochondrial supercomplexes to sustain astrocytic ROS and cognition
Source: Nat Metab. 2023 Jul 17;5(8):1290–302. doi: 10.1038/s42255-023-00835-6 (PMC10447235; doi:10.1038/s42255-023-00835-6)
Supplement: Supplementary file 7 — This file contains the tables with the statistics analyses of the Supplementary figures of the paper. [file 42255_2023_835_MOESM7_ESM.xlsx]

## Sheet: Suppl Figure 1
	Supplementary Figure 1			Test	Comparison	p value
	S1a	mRNA change	Cpt1a	Multiple unpaired t test	Neurons vs Astrocytes	0.0004
			CPt1b			0.6014
			Cpt1c			0.0155
			Acc1			0.0003
			Acc2			0.0005
			Mtpa			0.0041
			Acadl			0.0011
	S1b	Seahorse	Basal resp	Unpaired t test, two-tailed	Neurons vs Astrocytes	0.0069
			Etomoxir-inhibitable resp	Unpaired t test, two-tailed	Neurons vs Astrocytes	0.0363

## Sheet: Suppl Figure 2
	Supplementary Figure 2			Test	Comparison	p value
	S2a	mRNA abundance	Cpt1a	Multiple unpaired t test	WT vs CPT1A KO	0.0133
			Cpt1b		WT vs CPT1A KO	0.9866
			Cpt1c		WT vs CPT1A KO	0.5223
	S2b	Protein levels	CPT1A	Unpaired t test, two-tailed	WT vs CPT1A KO	0.0308
	S2d	3-HB release		Unpaired t test, two-tailed	WT vs CPT1A KO	0.0467
	S2f	PA oxidation	WT	Multiple unpaired t test	WT vs WT+ETO	0.029
			CPT1A KO		CPT1A KO vs CPT1A KO+ETO	0.041
	S2g	pPDHA1/PDHA1		Unpaired t test, two-tailed	WT vs CPT1A KO	0.0098
	S2h	PDH activity		Unpaired t test, two-tailed	WT vs CPT1A KO	0.0197
	S2j	CI sustained resp	Intact astrocytes	Unpaired t test, two-tailed	WT vs CPT1A KO	0.0016
	S2k	CI sustained resp	Permeabilized astrocytes	Unpaired t test, two-tailed	WT vs CPT1A KO	<0.0001

## Sheet: Suppl Figure 3
	Supplementary Figure 3			Test	Post hoc	Comparison	p value
	S3a	CIV Superassembly	COX IV	Unpaired t test, two-tailed		WT vs CPT1A KO	0.4490
		CI Superassembly	NDUFS1	Unpaired t test, two-tailed		WT vs CPT1A KO	0.0080
	S3b	Mitochondrial complexes subunits	NDUFA9	Unpaired t test, two-tailed		WT vs CPT1A KO	0.3102
			NDUFB8	Unpaired t test, two-tailed		WT vs CPT1A KO	0.5483
			NDUFS1	Unpaired t test, two-tailed		WT vs CPT1A KO	0.3652
			SDHA	Unpaired t test, two-tailed		WT vs CPT1A KO	0.1531
			UQCRC2	Unpaired t test, two-tailed		WT vs CPT1A KO	0.6240
			COX IV	Unpaired t test, two-tailed		WT vs CPT1A KO	0.3163
			MTCO1	Unpaired t test, two-tailed		WT vs CPT1A KO	0.4015
	S3c	Mitochondrial complexes activity	CI/CS	Unpaired t test, two-tailed		WT vs CPT1A KO	0.8046
			CI-III/CS	Unpaired t test, two-tailed		WT vs CPT1A KO	0.0049
			CII-III/CS	Unpaired t test, two-tailed		WT vs CPT1A KO	0.4508
			CIV/CS	Unpaired t test, two-tailed		WT vs CPT1A KO	0.0472
			CS	Unpaired t test, two-tailed		WT vs CPT1A KO	0.7954
	S3f	Seahorse siNDUFS1	Max resp capacity	Two-way ANOVA	Tukey	WT siC vs CPT1A KO siC	0.0933
						CPT1A KO siC vs CPT1A KO siNDUFS1	0.0025
						WT siNDUFS1 vs CPT1A KO siNDUFS1	0.9952
			ATP-linked resp	Two-way ANOVA	Tukey	WT siC vs CPT1A KO siC	0.0932
						WT siC vs WT siNDUFS1	0.7514
						CPT1A KO siC vs CPT1A KO siNDUFS1	0.0254
						WT siNDUFS1 vs CPT1A KO siNDUFS1	0.9945
			Non-mito resp	Two-way ANOVA	Tukey	WT siC vs CPT1A KO siC	0.9251
						WT siC vs WT siNDUFS1	0.9830
						CPT1A KO siC vs CPT1A KO siNDUFS1	0.5447
						WT siNDUFS1 vs CPT1A KO siNDUFS1	0.9800

## Sheet: Suppl Figure 4
	Supplementary Figure 4			Test	Comparison	p value
	S4b	Supercomplexes in ex vivo ASTROCYTES	Males	Unpaired t test, two-tailed	WT vs CPT1A KO	0.0446
			Females	Unpaired t test, two-tailed	WT vs CPT1A KO	0.0437
	S4c	Supercomplexes in ex vivo NEURONS	Males	Unpaired t test, two-tailed	WT vs CPT1A KO	0.0413
			Females	Unpaired t test, two-tailed	WT vs CPT1A KO	0.0261
	S4d	Seahorse ex vivo; Astrocytes	ATP-linked resp.	Unpaired t test, two-tailed	WT vs CPT1A KO	0.0202
			Max resp. Capacity	Unpaired t test, two-tailed	WT vs CPT1A KO	0.6258
			Proton leak	Unpaired t test, two-tailed	WT vs CPT1A KO	0.0714
		Seahorse ex vivo; Neurones	ATP-linked resp.	Unpaired t test, two-tailed	WT vs CPT1A KO	0.0609
			Max resp. Capacity	Unpaired t test, two-tailed	WT vs CPT1A KO	0.3638
			Proton leak	Unpaired t test, two-tailed	WT vs CPT1A KO	0.0492
	S4e	Mitochondrial membrane potential ex vivo	Astrocytes	Unpaired t test, two-tailed	WT vs CPT1A KO	0.5781
			Neurons	Unpaired t test, two-tailed	WT vs CPT1A KO	0.0010

## Sheet: Suppl Figure 5
	Supplementary Figure 5			Test	Post hoc	Comparison	p value
	S5a	Open Field	Total distance	Multiple unpaired t test		WT 1month vs CPT1A KO 1month	0.330
						WT 3months vs CPT1A KO 3months	0.169
						WT 6months vs CPT1A KO 6months	0.325
						WT 9months vs CPT1A KO 9months	0.169
			Rearings	Multiple unpaired t test		WT 1month vs CPT1A KO 1month	0.245
						WT 3months vs CPT1A KO 3months	0.103
						WT 6months vs CPT1A KO 6months	0.259
						WT 9months vs CPT1A KO 9months	0.103
			Time immobile	Multiple unpaired t test		WT 1month vs CPT1A KO 1month	0.319
						WT 3months vs CPT1A KO 3months	0.248
						WT 6months vs CPT1A KO 6months	0.939
						WT 9months vs CPT1A KO 9months	0.248
			Distance ratio	Multiple unpaired t test		WT 1month vs CPT1A KO 1month	0.348
						WT 3months vs CPT1A KO 3months	0.348
						WT 6months vs CPT1A KO 6months	0.006
						WT 9months vs CPT1A KO 9months	0.084
	S5c	Novel Object Recognition	Number of explorations	Two-way ANOVA	Tukey	WT familiar vs WT novel	0.0176
			Time exploring	Two-way ANOVA	Tukey	WT familiar vs WT novel	0.0285
