# Supplementary material for: Fatty acid oxidation organizes mitochondrial supercomplexes to sustain astrocytic ROS and cognition
Source: Nat Metab. 2023 Jul 17;5(8):1290–302. doi: 10.1038/s42255-023-00835-6 (PMC10447235; doi:10.1038/s42255-023-00835-6)
Supplement: Supplementary file 8 — This file contains the source data of the main figures. [file 42255_2023_835_MOESM8_ESM.xlsx]

## Sheet: Fig 1
Figure 1
	1d	Palmitic acid oxidation; fold
			WT	CPT1A KO
		Animal 1	1	0.49
		Animal 2	0.82	0
		Animal 3	1.18	0.4
		mean	1	0.296667
		sem	0.103923	0.150591
	1e	Palmitoleate (16:1); a.u.				Palmitoleoylcarnitine (C16:1); a.u.				Palmitoylcarnitine (C16:0); a.u.				linolenate (18:3); a.u.
			WT	CPT1A KO			WT	CPT1A KO			WT	CPT1A KO			WT	CPT1A KO
		Animal 1	0.587232	1.12044		Animal 1	1.20883	1.42358		Animal 1	0.863358	1.05541		Animal 1	0.439495	0.834308
		Animal 2	1.03849	1.00168		Animal 2	0.913363	1.35216		Animal 2	1.00707	1.01032		Animal 2	0.668507	0.840314
		Animal 3	0.489424	1.39472		Animal 3	0.873236	1.53009		Animal 3	0.902874	1.21408		Animal 3	0.397076	1.35924
		Animal 4	0.878902	1.27336		Animal 4	1.03943	1.38217		Animal 4	0.98609	1.14075		Animal 4	0.643958	1.22374
		Animal 5	0.716301	1.0313		Animal 5	1.18274	0.954671		Animal 5	0.996429	0.889847		Animal 5	0.593541	0.98153
		Animal 6	0.923812	1.26045		Animal 6	0.790192	1.5447		Animal 6	0.798644	1.14896		Animal 6	0.699272	1.0143
		mean	0.772361	1.18033		mean	1.0013	1.36456		mean	0.925745	1.07656		mean	0.573642	1.04224
		sem	0.0861363	0.0629152		sem	0.0697958	0.0879026		sem	0.0345553	0.0475995		sem	0.0514113	0.0860054
		Arachidonoylcarnitine (C20:4); a.u.				Caproate (6:0); a.u.				Caprylate (8:0); a.u.				Pyruvate; a.u.
			WT	CPT1A KO			WT	CPT1A KO			WT	CPT1A KO			WT	CPT1A KO
		Animal 1	0.950426	0.785401		Animal 1	1.18397	0.963189		Animal 1	1.1791	0.83948		Animal 1	1.27916	1.1614
		Animal 2	0.758829	0.896977		Animal 2	0.678914	0.416244		Animal 2	0.831712	0.665567		Animal 2	1.27473	1.25623
		Animal 3	0.696054	1.02556		Animal 3	0.920444	0.639535		Animal 3	0.99908	1.00092		Animal 3	1.60965	1.07631
		Animal 4	0.87898	0.829207		Animal 4	1.63237	0.61442		Animal 4	1.24439	0.767297		Animal 4	1.1568	0.813981
		Animal 5	0.835184	1.04528		Animal 5	1.17425	1.10807		Animal 5	0.996682	0.536423		Animal 5	1.1965	0.941986
		Animal 6	0.729752	0.892737		Animal 6	1.4268	0.653626		Animal 6	2.04533	1.06709		Animal 6	1.31189	0.580719
		mean	0.808204	0.912527		mean	1.16946	0.732514		mean	1.21605	0.812797		mean	1.30479	0.971771
		sem	0.0396378	0.0424799		sem	0.13945	0.103778		sem	0.176333	0.0818329		sem	0.0653655	0.101079

## Sheet: Fig 2
Figure 2
	2c	Palmitic acid oxidation; fold
			Etomoxir -		Etomoxir +
			WT	CPT1A KO	WT	CPT1A KO
		Culture 1	1	0.454755	0.718571	0.422272
		Culture 2	1	0.478287	0.192799	0.241156
		Culture 3	1	0.469379	0.232433	0.0676465
		Culture 4	1	0.627801	0.0798063	0.0735446
		Culture 5	1	0.547679	0.035975	0.0223579
		Culture 6	1	0.706589	0.0563747	0.0396558
		Culture 7	1	0.671014
		Culture 8	1	0.630142
		mean	1	0.573206	0.219326	0.144439
		sem	0	0.0348599	0.104842	0.0641228
	2d	Glucose (6-14C) oxidation; fold
			WT	CPT1A KO
		Culture 1	1	1.22546
		Culture 2	1	0.951782
		Culture 3	1	1.27309
		Culture 4	1	1.64204
		Culture 5	1	2.06813
		Culture 6	1	2.06456
		mean	1	1.53751
		sem	0	0.189793
	2e	Pyruvic acid (1-14C) oxidation; fold
			WT	CPT1A KO
		Culture 1	1	1.56567
		Culture 2	1	1.18793
		Culture 3	1	1.42462
		Culture 4	1	1.04527
		Culture 5	1	1.41668
		Culture 6	1	1.19191
		mean	1	1.30535
		sem	0	0.0793063
	2f	Lactate released; fold
			WT	CPT1A KO
		Culture 1	1	0.863411
		Culture 2	1	1.0069
		Culture 3	1	0.830281
		Culture 4	1	0.975432
		Culture 5	1	0.977264
		Culture 6	1	0.779898
		Culture 7	1	0.946099
		Culture 8	1	0.962733
		mean	1	0.917752
		sem	0	0.0290476
	2g	Glycolysis; fold
			WT	CPT1A KO
		Culture 1	1	1.13988
		Culture 2	1	1.17368
		Culture 3	1	1.45653
		Culture 4	1	0.972301
		Culture 5	1	1.10633
		Culture 6	1	0.744997
		mean	1	1.09895
		sem	0	0.0960039
	2h	Seahorse OCR; pmol min-1 10-4 nuclei
			WT			KO
		Time (min)	MEAN	SEM	N	MEAN	SEM	N
		1.4	91.01	10.5984	5	164.94	17.514	5
		9.9	92.71	14.1935	5	156.94	16.4257	5
		18.4	91.57	14.5952	5	157.39	14.2797	5
		27	51.78	10.6068	5	85.79	14.8921	5
		35.7	52.01	10.5339	5	87.44	16.6863	5
		44.2	52.35	11.2482	5	89.94	19.3069	5
		52.8	309	61.068	5	360.29	43.3751	5
		61.3	296.98	56.5178	5	378.17	37.812	5
		69.8	276.76	55.179	5	385.8	43.1786	5
		78.4	42.06	7.0121	5	78.52	7.75424	5
		87.1	42.72	7.26203	5	76.68	9.65106	5
		95.6	40.84	7.03087	5	72.72	9.74136	5
		104.2	30.24	6.19311	5	50.75	10.0082	5
		112.7	29.42	6.11569	5	48.86	10.2318	5
		121.2	28.43	5.86219	5	47.3	9.86506	5
		Basal respiration				Maximal respirory capacity				ATP-linked respiration				Non-mitochondrial respiration				Complex I-sustained respiration
			WT	CPT1A KO			WT	CPT1A KO			WT	CPT1A KO			WT	CPT1A KO			WT	CPT1A KO
		Culture 1	35.7	91.5		Culture 1	155.89	271.22		Culture 1	26.85	71.06		Culture 1	12.21	20.71		Culture 1	7.29	32.2
		Culture 2	50.48	89.54		Culture 2	366.55	429.31		Culture 2	34.67	63.74		Culture 2	25.53	40.69		Culture 2	14.43	30.8
		Culture 3	87.62	106.72		Culture 3	243.44	311.1		Culture 3	63.88	78.24		Culture 3	21.85	35.67		Culture 3	22.41	39.12
		Culture 4	87.92	129.14		Culture 4	546.44	477.87		Culture 4	55.13	87.19		Culture 4	49.59	54.07		Culture 4	31.74	44.51
		Culture 5	86.28	99.06		Culture 5	460.47	429.4		Culture 5	48.18	63.2		Culture 5	43.1	46.26		Culture 5	20.51	30.29
		mean	69.6	103.192		mean	354.558	383.78		mean	45.742	72.686		mean	30.456	39.48		mean	19.276	35.384
		sem	11.0755	7.16205		sem	70.7093	39.3441		sem	6.71775	4.54902		sem	6.91819	5.59969		sem	4.08561	2.77796

## Sheet: Fig 3
Figure 3
	3a	CI-III superassembly; NDUFS1; fold
			WT	CPT1A KO
		Culture 1	1	1.694
		Culture 2	1	1.466
		Culture 3	1	1.337
		Culture 4	1	1.056
		Culture 5	1	1.319
		Culture 6	1	1.192
		Culture 7	1	1.016
		Culture 8	1	1.122
		mean	1	1.27525
		sem	0	0.0805297
	3b	CI-III superassembly; UQCRC2; fold
			WT	CPT1A KO
		Culture 1	1	1.26122
		Culture 2	1	1.57218
		Culture 3	1	1.24234
		Culture 4	1	0.861811
		Culture 5	1	1.14584
		Culture 6	1	1.63787
		mean	1	1.28688
		sem	0	0.116592
	3c	H2O2 abundance; fold
			WT	CPT1A KO
		Culture 1	1	0.588679
		Culture 2	1	0.924185
		Culture 3	1	0.752632
		Culture 4	1	0.891131
		Culture 5	1	0.706022
		mean	1	0.77253
		sem	0	0.0615166
	3d	H2O2 abundance; fold
			WT		CPT1A KO
			- Rot	+ Rot	- Rot	+ Rot
		Culture 1	1	1.16036	0.727534	1.40051
		Culture 2	1	1.04755	0.85593	0.74131
		Culture 3	1	1.33009	0.772231	1.11772
		Culture 4	1	0.785318	0.537361	1.15954
		Culture 5	1	1.00934	0.820454	1.06677
		Culture 6	1	0.787782	0.703224	0.878832
		Culture 7		1.72898		1.35436
		mean	1	1.02007	0.736122	1.10272
		sem	0	0.0867431	0.0459825	0.089641
	3e	Seahorse OCR; pmol min-1 10-4 nuclei
			WT siControl			KO siControl			WT siNUDFS1			KO siNDUFS1
		Time (min)	MEAN	SEM	N	MEAN	SEM	N	MEAN	SEM	N	MEAN	SEM	N
		1.4	159.93	24.579	4	252.16	18.0707	4	146.06	28.0925	4	152.57	27.7318	4
		9.9	153.61	24.1196	4	242.47	17.4297	4	141.16	25.4163	4	142.54	26.4739	4
		18.4	150.03	24.4215	4	238.99	17.0892	4	139.02	24.5933	4	136.82	26.3397	4
		27	62.6	10.845	4	96.53	7.3843	4	72.77	14.0544	4	65.37	7.39785	4
		35.7	62.69	11.2892	4	97.96	8.25283	4	75.46	15.9344	4	64.1	8.32775	4
		44.2	60.93	10.8835	4	94.36	6.62324	4	67.17	13.556	4	63.08	6.88025	4
		52.8	368.45	59.1202	4	525.65	33.3275	4	229.52	53.7903	4	239.07	35.7199	4
		61.3	341.87	56.4865	4	503.26	57.0813	4	219.7	51.2088	4	217.64	29.4027	4
		69.8	324.71	58.3934	4	505.46	69.9236	4	208.5	47.9258	4	202.84	27.763	4
		78.4	64.07	13.7227	4	95.07	8.62763	4	54.08	15.6355	4	48.34	9.22516	4
		87.1	61.9	16.005	4	85.39	6.64295	4	49.78	13.5023	4	45.37	8.78737	4
		95.6	58.88	16.2772	4	75.84	4.72602	4	46.38	11.4234	4	41.94	8.15861	4
		104.2	37.54	10.2598	4	45.36	4.47011	4	34.51	7.64832	4	29.76	5.90729	4
		112.7	35.74	10.2086	4	44.02	4.39311	4	33.09	7.75393	4	28.91	6.3263	4
		121.2	33.53	9.15306	4	41.85	4.38208	4	31.64	6.89499	4	27.55	5.79445	4
	1f	Basal respiration; pmol min-1 10-4 nuclei
			siControl		siNUDFS1
			WT	CPT1A KO	WT	CPT1A KO
		Culture 1	149.33	189.09	137.5	130.17
		Culture 2	119.27	178.97	97.74	113.6
		Culture 3	63.12	184.27	57.62	49.92
		Culture 4	126.9	236.22	136.92	143.44
		mean	114.655	197.138	107.445	109.282
		sem	18.3245	13.1904	19.0368	20.7074
	1g	H2O2 abundance; fold
			WT		CPT1A KO
			siC	siNUDFS1	siC	siNUDFS1
		Culture 1	1	1.35	0.73	1.53
		Culture 2	1	1.08	0.81	1.41
		Culture 3	1	0.91	0.61	0.87
		mean	1	1.11333	0.716667	1.27
		sem	0	0.128106	0.0581187	0.202978

## Sheet: Fig 4
Figure 4
	4b	ASTROCYTES; Seahorse OCR; pmol min-1 10-4 nuclei
			WT			KO				Basal respiration
		Time (min)	MEAN	SEM	N	MEAN	SEM	N			WT	CPT1A KO
		1	122.6	1.9822	4	166.71	5.38583	4		Astrocytes; Animal 1	67.55	96.96
		10	117.06	2.7054	4	156.72	5.96348	4		Astrocytes; Animal 2	62.25	77.05
		20	118.28	2.01576	4	152.33	6.40025	4		Astrocytes; Animal 3	72.53	128.2
		30	99.52	2.72597	4	119.25	5.28949	4		Astrocytes; Animal 4	57.04	96.02
		40	94.77	3.90442	4	122.99	5.20169	4
		50	93.51	4.55542	4	121.78	5.60297	4		mean	64.8425	99.5575
		60	326.71	12.5185	4	355.5	25.9402	4		sem	3.34201	10.5918
		70	314.25	10.709	4	355.33	24.1714	4
		80	310.03	9.83694	4	358.8	24.034	4
		90	54.71	0.790802	4	52.3	4.30506	4
		100	52.1	1.28233	4	56.57	4.28549	4
		110	50.29	1.11003	4	54.76	4.30113	4
		NEURONS; Seahorse OCR; pmol min-1 10-4 nuclei
			WT			KO				Basal respiration
		Time (min)	MEAN	SEM	N	MEAN	SEM	N			WT	CPT1A KO
		1	122.6	1.9822	4	166.71	5.38583	4		Neurons; Animal 1	117.37	92.81
		10	117.06	2.7054	4	156.72	5.96348	4		Neurons; Animal 2	92.05	76.16
		20	118.28	2.01576	4	152.33	6.40025	4		Neurons; Animal 3	126.45	78.42
		30	99.52	2.72597	4	119.25	5.28949	4		Neurons; Animal 4	93.58	49.59
		40	94.77	3.90442	4	122.99	5.20169	4
		50	93.51	4.55542	4	121.78	5.60297	4		mean	107.362	74.245
		60	326.71	12.5185	4	355.5	25.9402	4		sem	8.60674	9.00753
		70	314.25	10.709	4	355.33	24.1714	4
		80	310.03	9.83694	4	358.8	24.034	4
		90	54.71	0.790802	4	52.3	4.30506	4
		100	52.1	1.28233	4	56.57	4.28549	4
		110	50.29	1.11003	4	54.76	4.30113	4
	4c	H2O2 abundance; pmol pg-1 h-1					Mitochondrial ROS; a.u.
			WT	CPT1A KO				WT	CPT1A KO
	Astrocytes; Animal 1		1.45821	0.478721		Astrocytes; Animal 1		179.49	158.97
	Astrocytes; Animal 2		3.03105	2.28493		Astrocytes; Animal 2		169.383	153.787
	Astrocytes; Animal 3		3.1492	2.15545		Astrocytes; Animal 3		169.65	156.253
		mean	2.54615	1.6397			mean	172.841	156.337
		sem	0.54504	0.581693			sem	3.32534	1.49687
		H2O2 abundance; pmol pg-1 h-1					Mitochondrial ROS; a.u.
			WT	CPT1A KO				WT	CPT1A KO
	Neurons; Animal 1		1.14384	2.77444		Neurons; Animal 1		108.463	134.587
	Neurons; Animal 2		1.76805	2.25977		Neurons; Animal 2		96.27	154.66
	Neurons; Animal 3		2.53628	3.44676		Neurons; Animal 3		123.62	136.177
		mean	1.81606	2.82699			mean	109.451	141.808
		sem	0.402678	0.34366			sem	7.9107	6.44247
	4d	Novel object recognition; discrimination index
			WT	CPT1A KO
		Animal 1	0.49	0.19
		Animal 2	0.22	0.24
		Animal 3	0.35	0.08
		Animal 4	0.19	-0.46
		Animal 5	0.27	0.26
		Animal 6	0.3	-0.16
		Animal 7	0.45	-0.12
		Animal 8		0.26
		mean	0.324286	0.03625
		sem	0.0426423	0.092233
	4e	Barnes Maze; Time spent in EQ; s						Barnes Maze; Time exploring the EQ; s							Barnes Maze; Distance travelled in EQ; m
			BASAL		TEST				BASAL		TEST				BASAL		TEST
			WT	CPT1A KO	WT	CPT1A KO			WT	CPT1A KO	WT	CPT1A KO			WT	CPT1A KO	WT	CPT1A KO
		Animal 1	140.1	158.5	152.7	106.9		Animal 1	87.6	79.7	98.2	52.9		Animal 1	5.9	6.4	8.4	3.8
		Animal 2	111.9	174.8	140	132.3		Animal 2	86.3	82.9	114.1	80		Animal 2	10.1	6	8.9	6.4
		Animal 3	123.9	130.1	122.7	145.5		Animal 3	86.1	64.6	82.1	73.7		Animal 3	8.2	5.8	8.6	5.9
		Animal 4	181.1	136.9	159.7	79.1		Animal 4	83.3	83.3	76.1	63.8		Animal 4	7.2	7	6.3	5.4
		Animal 5	162.2	137.7	86.3	111.7		Animal 5	58.4	54.5	61.2	55.9		Animal 5	4.3	4.9	4.3	4.6
		Animal 6	113	152.1	143.9	111.8		Animal 6	83.4	61.2	126.1	49.1		Animal 6	8.5	6.9	13.6	5.2
		Animal 7	152.7	130.1	109.8	83.8		Animal 7	91.7	88.6	82.7	53.6		Animal 7	7.716	6.3	6.605	3.2
		Animal 8	124.7		110.8			Animal 8	80		57.5			Animal 8	6.642		4.64
		Animal 9	134.6		95.9			Animal 9	76.5		78.9			Animal 9	6.895		6.776
		mean	138.244	145.743	124.644	110.157		mean	81.4778	73.5429	86.3222	61.2857		mean	7.27256	6.18571	7.569	4.92857
		sem	7.77878	6.3241	8.60791	9.01633		sem	3.23427	4.98172	7.58959	4.41197		sem	0.550546	0.270298	0.930442	0.430235
