# Supplementary material for: Fatty acid oxidation organizes mitochondrial supercomplexes to sustain astrocytic ROS and cognition
Source: Nat Metab. 2023 Jul 17;5(8):1290–302. doi: 10.1038/s42255-023-00835-6 (PMC10447235; doi:10.1038/s42255-023-00835-6)
Supplement: Supplementary file 10 — This file contains the tables with the statistics analyses of the main figures of the paper. [file 42255_2023_835_MOESM10_ESM.xlsx]

## Sheet: Figure 1
	Figure 1			Test	Comparison	p value
	1d	Palmitic acid oxidation		Unpaired t test, two-tailed	WT vs CPT1A KO	0.0184
	1e	Metabolomics	Palmitoleate (16:1)	Unpaired t test, two-tailed	WT vs CPT1A KO	0.0033
			Palmitoleylcartinine (16:1)	Unpaired t test, two-tailed	WT vs CPT1A KO	0.0089
			Palmitoylcartinine (16:0)	Unpaired t test, two-tailed	WT vs CPT1A KO	0.0282
			Hexadecadienoate	Unpaired t test, two-tailed	WT vs CPT1A KO	0.0009
			Linolenate (18:3)	Unpaired t test, two-tailed	WT vs CPT1A KO	0.0009
			Arachidonoylcarnitine (20:4)	Unpaired t test, two-tailed	WT vs CPT1A KO	0.1028
			Caproate (6:0)	Unpaired t test, two-tailed	WT vs CPT1A KO	0.0307
			Caprylate (8:0)	Unpaired t test, two-tailed	WT vs CPT1A KO	0.0648
			Pyruvate	Unpaired t test, two-tailed	WT vs CPT1A KO	0.0199

## Sheet: Figure 2
	Figure 2			Test	Comparison	p value
	2c	[1-14C]PA conversion to 14CO2		Unpaired t test, two-tailed	WT vs CPT1A KO	0.0105
	2d	[1-14C]PA conversion to 14Ketones		Unpaired t test, two-tailed	WT vs CPT1A KO	0.0119
	2e	[6-14C]Glc conversion to 14CO2		Paired t test, two-tailed	WT vs CPT1A KO	0.0316
	2f	[1-14C]Piruvic conversion to 14CO2		Paired t test, two-tailed	WT vs CPT1A KO	0.0046
	2g	Lactate release rate		Paired t test, two-tailed	WT vs CPT1A KO	0.0374
	2h	[3-3H]Glc conversion to 3H2O		Paired t test, two-tailed	WT vs CPT1A KO	0.1224
	2i	Seahorse	Basal resp. Capacity	Unpaired t test, two-tailed	WT vs CPT1A KO	0.0343
			Maximal resp. Capacity	Unpaired t test, two-tailed	WT vs CPT1A KO	0.7274
			ATP-linked resp.	Unpaired t test, two-tailed	WT vs CPT1A KO	0.0105
			Non-mitochondrial resp.	Unpaired t test, two-tailed	WT vs CPT1A KO	0.3403

## Sheet: Figure 3
	Figure 3			Test	Post hoc	Comparison	p value
	3a	CI-CIII superassembly	NDUFA9 (CI)	Unpaired t test, two-tailed		WT vs CPT1A KO	0.0484
	3b	CI-CIII superassembly	UQCRC2 (CIII)	Unpaired t test, two-tailed		WT vs CPT1A KO	0.0360
	3c	H2O2 abundance		Unpaired t test, two-tailed		WT vs CPT1A KO	0.0300
	3e	Seahorse	Basal respiration	Two-way ANOVA	Tukey	WT siC vs CPT1A KO siC	0.0315
						WT siC vs WT siNDUFS1	0.9917
						CPT1A KO siC vs CPT1A KO siNDUFS1	0.0218
						WT siNUDFS1 vs CPT1A KO siNDUFS1	0.9999
	3f	H2O2 abundance		Multiple unpaired t test		WT siC vs WT siNUDFS1	0.5085
						CPT1A KO siC vs CPT1A KO siNUDFS1	0.0329
	3h	Glutathione	WT neurons	Paired t test, two-tailed		WT vs CPT1A KO	0.0428
	3i	MitoSox	WT and mCAT neurons	Two-way ANOVA	Tukey	Nwt-Awt vs Nwt-Ako	0.0093
						Nwt-Ako vs Nmcat-Ako	0.0005
	3j	Mitochondrial membrane potential	WT and mCAT neurons	Two-way ANOVA	Tukey	Nwt-Awt vs Nwt-Ako	0.0385
						Nwt-Ako vs Nmcat-Ako	0.0150
	3k	Apoptosis	WT and mCAT neurons	Two-way ANOVA	Tukey	Nwt-Awt vs Nwt-Ako	0.0027
						Nwt-Ako vs Nmcat-Ako	0.0013
	3e	Neuronal activity	cFos, WT neurons	Paired t test, two-tailed		Nwt-Awt vs Nwt-Ako	0.0088
			Arc, WT neurons			Nwt-Awt vs Nwt-Ako	0.0278
			cFos, mCAT neurons			Nmcat-Awt vs Nmcat-Ako	0.3556
			Arc, mCAT neurons			Nmcat-Awt vs Nmcat-Ako	0.5572

## Sheet: Figure 4
	Figure 4			Test	Post hoc	Comparison	p value
	4b	Seahorse ex vivo	Astrocytes; Basal resp.	Unpaired t test, two-tailed		WT vs CPT1A KO	0.0204
			Neurons; Basal resp.	Unpaired t test, two-tailed		WT vs CPT1A KO	0.0376
	4c	ROS ex vivo	H2O2; Astrocytes	Unpaired t test, two-tailed		WT vs CPT1A KO	0.0429
			MitoSox; Astrocytes	Unpaired t test, two-tailed		WT vs CPT1A KO	0.0007
			H2O2; Neurons	Unpaired t test, two-tailed		WT vs CPT1A KO	0.0076
			MitoSox; Neurons	Unpaired t test, two-tailed		WT vs CPT1A KO	0.0011
	4d	NOR	Discrimination Index	Unpaired t test, two-tailed		WT vs CPT1A KO	0.0182
	4e	Barnes Maze	Time in EQ	Two-way ANOVA	Tukey	WT Basal vs WT Test	0.5979
						CPT1A KO Basal vs CPT1A KO Test	0.0344
			Time exploring EQ	Two-way ANOVA	Tukey	WT Test vs CPT1A KO Test	0.0170
			Distance in EQ	Two-way ANOVA	Tukey	WT Test vs CPT1A KO Test	0.0388
